# Supplementary material for: Molecular Changes Induced in Melanoma by Cell Culturing in 3D Alginate Hydrogels
Source: Cancers (Basel). 2021 Aug 15;13(16):4111. doi: 10.3390/cancers13164111 (PMC8394053; doi:10.3390/cancers13164111)
Supplement: Supplementary file 1 [file cancers-13-04111-s001.zip]

Archive with 2 entries (2 files):
- cancers-1289663-supplementary-figures.pdf
- cancers-1289663-supplementary-tables.xlsx
