# Supplementary material for: Molecular Changes Induced in Melanoma by Cell Culturing in 3D Alginate Hydrogels
Source: Cancers (Basel). 2021 Aug 15;13(16):4111. doi: 10.3390/cancers13164111 (PMC8394053; doi:10.3390/cancers13164111)
Supplement: Supplementary file 1 [file cancers-13-04111-s001.zip › cancers-1289663-supplementary-tables.xlsx]

## Sheet: Table S1
ENSG	Gene	log2FoldChange	pvalue	padj
ENSG00000157933.9	SKI	0.949503	1.71307e-07	1.77644e-05
ENSG00000158109.14	TPRG1L	0.665262	0.000726611	0.0111833
ENSG00000116198.12	CEP104	0.41116	0.0149049	0.0784805
ENSG00000131697.17	NPHP4	0.611044	0.0143548	0.0766275
ENSG00000069424.14	KCNAB2	0.437826	0.0198509	0.0940863
ENSG00000116251.9	RPL22	-0.346645	0.0060247	0.0434178
ENSG00000158292.6	GPR153	1.07822	4.3961e-07	4.0759e-05
ENSG00000097021.19	ACOT7	0.570696	0.00489288	0.0381878
ENSG00000162408.10	NOL9	-0.374206	0.00368226	0.0315247
ENSG00000049246.14	PER3	0.400873	0.00148926	0.0177149
ENSG00000116288.12	PARK7	-0.308519	0.0206814	0.09708
ENSG00000142599.17	RERE	0.994696	2.10936e-12	1.37878e-09
ENSG00000180758.11	GPR157	0.591388	0.00379293	0.0320816
ENSG00000228526.4	MIR34AHG	-0.688421	0.00104997	0.0142094
ENSG00000049239.12	H6PD	0.726301	0.00122703	0.0158455
ENSG00000171612.6	SLC25A33	-0.534194	0.000937987	0.0132137
ENSG00000162441.11	LZIC	-0.492728	0.00130067	0.0164287
ENSG00000130939.18	UBE4B	0.299029	0.0160973	0.0823638
ENSG00000054523.17	KIF1B	0.386695	0.000365692	0.00697864
ENSG00000177000.10	MTHFR	0.580603	0.014923	0.0785381
ENSG00000201801.1	RNU5E-4P	-0.83032	0.00887435	0.0561541
ENSG00000048707.13	VPS13D	0.390373	0.000619914	0.0100423
ENSG00000189337.15	KAZN	0.519461	0.00696852	0.0476711
ENSG00000204464.7	C1orf195	1.15669	0.000165195	0.0040291
ENSG00000215720.4	RP1-21O18.3	1.18493	0.00402953	0.0335102
ENSG00000142621.19	FHAD1	1.24981	0.00499632	0.0386755
ENSG00000162458.12	FBLIM1	1.28692	0.000514236	0.00884554
ENSG00000065526.10	SPEN	0.466825	9.23073e-05	0.00256776
ENSG00000159363.17	ATP13A2	0.854828	0.00359295	0.0310037
ENSG00000169991.10	IFFO2	0.551656	0.00395397	0.0331773
ENSG00000127481.14	UBR4	0.330934	0.00266064	0.0257648
ENSG00000053372.4	MRTO4	-0.404243	0.0026632	0.0257705
ENSG00000162545.5	CAMK2N1	2.04667	0.000139606	0.00354381
ENSG00000169641.13	LUZP1	0.32447	0.00798921	0.0523261
ENSG00000189266.11	PNRC2	-0.355465	0.00808192	0.0528011
ENSG00000188529.14	SRSF10	-0.38134	0.00179656	0.0198906
ENSG00000185436.11	IFNLR1	1.10552	0.00183798	0.0201916
ENSG00000001461.16	NIPAL3	0.614713	0.000935932	0.013199
ENSG00000117602.11	RCAN3	0.82563	1.88947e-06	0.000133519
ENSG00000020633.18	RUNX3	0.52934	0.00336489	0.0296945
ENSG00000117614.9	SYF2	-0.450278	0.00694913	0.0476382
ENSG00000198830.10	HMGN2	-0.363102	0.00993985	0.0604003
ENSG00000117676.13	RPS6KA1	0.764725	0.000261766	0.00545784
ENSG00000117713.17	ARID1A	0.493791	0.00253261	0.0251396
ENSG00000090020.10	SLC9A1	0.837427	0.000927209	0.0131035
ENSG00000142784.15	WDTC1	1.02017	0.00128434	0.0163329
ENSG00000158195.10	WASF2	0.702344	7.64606e-09	1.36927e-06
ENSG00000117751.17	PPP1R8	-0.374905	0.00760306	0.0504286
ENSG00000117748.9	RPA2	-0.51249	0.000461789	0.00818017
ENSG00000126698.10	DNAJC8	-0.33257	0.00931654	0.0578747
ENSG00000204138.12	PHACTR4	0.351319	0.0114598	0.0667918
ENSG00000242125.3	SNHG3	-0.560421	1.45683e-05	0.000668249
ENSG00000197989.13	SNHG12	-0.461717	0.00308224	0.0279991
ENSG00000162512.15	SDC3	0.447634	0.0172491	0.086128
ENSG00000060688.12	SNRNP40	-0.396279	0.00378869	0.0320816
ENSG00000121769.7	FABP3	0.793269	0.00086582	0.0125209
ENSG00000168528.11	SERINC2	2.5012	1.29986e-06	0.000103617
ENSG00000162522.10	KIAA1522	1.42498	1.98335e-09	4.25054e-07
ENSG00000004455.16	AK2	-0.291038	0.0165413	0.0840288
ENSG00000116525.13	TRIM62	1.19668	3.42909e-05	0.00123155
ENSG00000225313.5	RP11-415J8.3	0.489679	0.0176656	0.087346
ENSG00000197056.9	ZMYM1	-0.435833	0.00153159	0.0180383
ENSG00000134698.10	AGO4	0.563298	2.68723e-05	0.00104866
ENSG00000116871.15	MAP7D1	0.575813	0.0182563	0.0891936
ENSG00000196182.10	STK40	0.486322	0.0121555	0.0693018
ENSG00000163875.15	MEAF6	-0.374315	0.00831098	0.0536805
ENSG00000134697.12	GNL2	-0.378264	0.00287275	0.0269022
ENSG00000116922.14	C1orf109	-0.517426	0.000494138	0.00856746
ENSG00000134690.10	CDCA8	-0.32787	0.0194286	0.0928665
ENSG00000196449.3	YRDC	-0.418388	0.00507	0.0389425
ENSG00000183431.11	SF3A3	-0.321506	0.0097627	0.0598118
ENSG00000183520.11	UTP11L	-0.42711	0.00177394	0.0197032
ENSG00000214114.8	MYCBP	-0.494168	0.00434643	0.0351832
ENSG00000116983.12	HPCAL4	1.29392	0.000681122	0.0107281
ENSG00000116985.10	BMP8B	0.840901	0.00246215	0.0247069
ENSG00000043514.15	TRIT1	-0.402561	0.00271974	0.026126
ENSG00000084073.8	ZMPSTE24	-0.487227	0.00114744	0.0150829
ENSG00000117016.9	RIMS3	1.31691	8.87899e-05	0.00251206
ENSG00000127125.8	PPCS	-0.451198	0.00620388	0.0442703
ENSG00000171960.10	PPIH	-0.500796	0.000793451	0.0118141
ENSG00000117394.19	SLC2A1	-0.484036	0.0150465	0.0789647
ENSG00000117395.10	EBNA1BP2	-0.434454	0.000381332	0.00716258
ENSG00000126091.19	ST3GAL3	0.855675	0.00318839	0.0287262
ENSG00000132768.13	DPH2	-0.494061	0.0106705	0.063436
ENSG00000199377.1	RNU5F-1	-0.628117	0.0104919	0.0626021
ENSG00000200169.1	RNU5D-1	-0.620972	0.0100788	0.0609682
ENSG00000222009.8	BTBD19	0.834209	0.0201802	0.0953184
ENSG00000070785.16	EIF2B3	-0.609715	1.98434e-05	0.000847755
ENSG00000132773.11	TOE1	-0.619981	0.000167258	0.00405713
ENSG00000070759.16	TESK2	0.491878	0.00164185	0.0188936
ENSG00000132780.16	NASP	-0.281287	0.015386	0.0802288
ENSG00000123472.12	ATPAF1	-0.322982	0.0158247	0.0816078
ENSG00000085831.15	TTC39A	-0.383284	0.0109792	0.0647468
ENSG00000117862.11	TXNDC12	-0.338761	0.0182018	0.0891208
ENSG00000134717.17	BTF3L4	-0.551123	0.0016722	0.0190649
ENSG00000085840.12	ORC1	-0.40482	0.0143104	0.0764525
ENSG00000162384.13	C1orf123	-0.742269	0.00022773	0.00497014
ENSG00000058804.11	NDC1	-0.572385	1.68258e-05	0.000750731
ENSG00000116133.11	DHCR24	0.279689	0.0210728	0.0983524
ENSG00000162407.8	PLPP3	0.821038	0.00482514	0.0378626
ENSG00000162600.11	OMA1	-0.648528	0.001127	0.0149274
ENSG00000162599.15	NFIA	0.488333	0.000968573	0.0134561
ENSG00000132849.19	INADL	0.968808	8.55087e-06	0.000438374
ENSG00000162607.12	USP1	-0.405446	0.00256408	0.0252601
ENSG00000116641.16	DOCK7	-0.397696	0.00659006	0.0461
ENSG00000125703.14	ATG4C	-0.543866	0.00569386	0.0420541
ENSG00000088035.15	ALG6	-0.654918	0.000599172	0.00979121
ENSG00000184588.17	PDE4B	-0.789986	9.16752e-08	1.09951e-05
ENSG00000142864.14	SERBP1	-0.345643	0.00687838	0.0472522
ENSG00000024526.16	DEPDC1	-0.616772	0.000122809	0.00321739
ENSG00000066557.5	LRRC40	-0.632931	0.000425894	0.00764795
ENSG00000116791.13	CRYZ	-0.550542	0.00171877	0.0193702
ENSG00000162623.15	TYW3	-0.66815	1.95477e-05	0.000837861
ENSG00000117054.13	ACADM	-0.502087	0.000953406	0.0133214
ENSG00000137955.15	RABGGTB	-0.611406	1.65076e-06	0.000121923
ENSG00000142892.14	PIGK	-0.492892	0.00415404	0.0342192
ENSG00000036549.12	ZZZ3	-0.532937	0.00082324	0.012147
ENSG00000162613.16	FUBP1	-0.297045	0.0168993	0.0849049
ENSG00000162616.8	DNAJB4	-0.483864	0.0176749	0.0873589
ENSG00000273338.1	RP11-386I14.4	-1.3013	0.000231356	0.00500748
ENSG00000137965.10	IFI44	-1.28883	7.57514e-08	9.5221e-06
ENSG00000117133.10	RPF1	-0.664762	3.34249e-05	0.00121101
ENSG00000171517.5	LPAR3	-0.759584	6.80373e-05	0.00207331
ENSG00000153898.12	MCOLN2	-0.886408	1.23465e-06	9.90221e-05
ENSG00000097096.8	SYDE2	-0.791716	0.0026527	0.0257071
ENSG00000153904.18	DDAH1	-0.458033	0.00639317	0.0451773
ENSG00000183291.15	SEP15	-0.469669	0.000766338	0.0115819
ENSG00000137947.11	GTF2B	-0.596109	0.000393952	0.00729143
ENSG00000137944.16	CCBL2	-0.651324	0.0047598	0.0376073
ENSG00000171488.14	LRRC8C	0.762053	9.25124e-05	0.00256776
ENSG00000122482.20	ZNF644	-0.433303	0.00280222	0.0264884
ENSG00000097046.12	CDC7	-0.708111	7.84715e-05	0.00227463
ENSG00000117500.12	TMED5	-0.509479	0.000143611	0.0036035
ENSG00000067334.13	DNTTIP2	-0.496379	0.000490106	0.00851026
ENSG00000137962.12	ARHGAP29	0.720471	1.16307e-07	1.31076e-05
ENSG00000117528.11	ABCD3	-0.42873	0.00570867	0.0420857
ENSG00000117519.15	CNN3	-0.394858	0.00535765	0.0404158
ENSG00000137970.7	RPL7P9	-0.843717	0.0193068	0.0925211
ENSG00000122435.9	TRMT13	-0.521983	0.00659082	0.0461
ENSG00000137996.12	RTCA	-0.432701	0.00776612	0.0512242
ENSG00000162694.13	EXTL2	-0.456656	0.0180007	0.0884744
ENSG00000117543.19	DPH5	-0.604968	0.000659777	0.0104803
ENSG00000143126.7	CELSR2	1.48772	6.09201e-06	0.00033509
ENSG00000143106.12	PSMA5	-0.485242	0.00079799	0.0118412
ENSG00000197106.6	SLC6A17	1.41514	1.01678e-07	1.19751e-05
ENSG00000261654.1	RP11-96K19.4	1.19201	0.010637	0.0633229
ENSG00000156171.14	DRAM2	-0.492391	0.0132991	0.0731116
ENSG00000116455.13	WDR77	-0.668911	2.67005e-05	0.00104866
ENSG00000116459.10	ATP5F1	-0.419256	0.00373707	0.0318687
ENSG00000064703.11	DDX20	-0.49254	0.00435333	0.0351954
ENSG00000007341.18	ST7L	-0.419992	0.0184231	0.0896336
ENSG00000116489.12	CAPZA1	-0.369709	0.00889683	0.0561996
ENSG00000155380.11	SLC16A1	-0.445633	0.000259046	0.00541842
ENSG00000081026.18	MAGI3	0.462658	0.012511	0.070529
ENSG00000134262.12	AP4B1	-0.501075	0.0211988	0.0987323
ENSG00000116752.5	BCAS2	-0.715933	4.90427e-05	0.00160685
ENSG00000052723.11	SIKE1	-0.459833	0.0037113	0.0316903
ENSG00000173218.14	VANGL1	0.517244	0.000392551	0.00727989
ENSG00000065183.15	WDR3	-0.767706	3.79434e-08	5.22141e-06
ENSG00000116874.11	WARS2	-0.521886	0.0130406	0.072329
ENSG00000260941.1	LINC00622	0.637671	0.00633345	0.0449426
ENSG00000198857.3	HSD3BP5	0.847417	2.2766e-05	0.000937416
ENSG00000092621.11	PHGDH	0.493495	0.0115208	0.0669978
ENSG00000275131.1	CH17-472G23.4	0.708138	0.017977	0.0884175
ENSG00000275538.1	RNVU1-19	-0.923813	0.000366333	0.00697864
ENSG00000277610.1	RNVU1-4	-0.983356	0.000372276	0.00706351
ENSG00000207205.1	RNVU1-15	-0.614627	0.0121537	0.0693018
ENSG00000278099.1	U1	-1.08949	0.00419659	0.0344179
ENSG00000276216.1	CH17-373J23.1	-0.954889	0.000254682	0.00535284
ENSG00000131788.15	PIAS3	0.733518	0.0028345	0.0266783
ENSG00000143127.12	ITGA10	1.56834	0.00114764	0.0150829
ENSG00000265241.6	RBM8A	-0.367556	0.0167038	0.0844752
ENSG00000201558.1	RNVU1-6	-0.787068	0.00572276	0.042126
ENSG00000277573.1	AC245407.1	-1.41622	0.00125653	0.016073
ENSG00000274428.1	U1	-0.760405	0.0116191	0.0673
ENSG00000116128.9	BCL9	0.909059	0.00116246	0.015228
ENSG00000199879.1	RNU1-120P	-0.82067	0.00857428	0.0549199
ENSG00000231196.4	RP11-495P10.7	1.42374	0.00840413	0.0540951
ENSG00000238825.1	RNU1-13P	-0.942523	0.00700365	0.0477614
ENSG00000201183.1	RNVU1-3	-1.12469	0.000208846	0.00469113
ENSG00000274210.1	U1	-0.756148	0.00229554	0.0234817
ENSG00000178104.19	PDE4DIP	0.531319	0.00308092	0.0279991
ENSG00000206828.1	U1	-0.704199	0.00472813	0.0374157
ENSG00000159164.9	SV2A	0.774491	7.37504e-05	0.00217148
ENSG00000143401.14	ANP32E	-0.410581	0.00211981	0.0221535
ENSG00000117360.12	PRPF3	-0.321791	0.0194137	0.0928665
ENSG00000143442.21	POGZ	0.326908	0.0127522	0.071396
ENSG00000143436.10	MRPL9	-0.395581	0.0178692	0.0880195
ENSG00000182134.15	TDRKH	0.543382	0.0138976	0.0750758
ENSG00000197747.8	S100A10	0.391467	0.0116047	0.0673
ENSG00000163216.6	SPRR2D	2.61406	1.83446e-05	0.00079674
ENSG00000143621.16	ILF2	-0.342414	0.00872131	0.0555893
ENSG00000143614.8	GATAD2B	0.927178	4.39398e-12	2.73536e-09
ENSG00000223599.1	RP11-216N14.7	1.2294	0.00275552	0.0263064
ENSG00000143545.8	RAB13	0.456002	0.0149756	0.0787199
ENSG00000143515.16	ATP8B2	0.44119	0.0124851	0.0705043
ENSG00000160712.12	IL6R	0.555975	0.00699119	0.0477263
ENSG00000173207.12	CKS1B	-0.509897	0.00268118	0.0259062
ENSG00000160767.20	FAM189B	0.950168	0.00338498	0.0297792
ENSG00000160752.14	FDPS	0.373441	0.00686577	0.0471904
ENSG00000225855.6	RUSC1-AS1	0.697527	0.00103459	0.0140772
ENSG00000132676.15	DAP3	-0.308255	0.0162789	0.0830334
ENSG00000160789.19	LMNA	0.516357	0.0188486	0.0910729
ENSG00000163468.14	CCT3	-0.366253	0.00193809	0.0209221
ENSG00000116604.17	MEF2D	0.915541	8.93822e-05	0.00251655
ENSG00000183856.10	IQGAP3	0.509174	0.00430485	0.0349548
ENSG00000160818.16	GPATCH4	-0.493462	0.00308242	0.0279991
ENSG00000132692.18	BCAN	0.473163	0.0121022	0.0691184
ENSG00000183853.17	KIRREL	-0.436926	0.00132208	0.0165076
ENSG00000177807.6	KCNJ10	1.05246	9.41381e-05	0.00260734
ENSG00000162738.5	VANGL2	0.577226	0.0189213	0.0913773
ENSG00000026751.16	SLAMF7	1.34694	0.00272227	0.0261294
ENSG00000213080.3	RP11-312J18.5	-1.18642	0.00509487	0.0390876
ENSG00000158769.17	F11R	0.428641	0.0129672	0.0720443
ENSG00000158887.15	MPZ	-1.07797	0.00239682	0.0241958
ENSG00000072694.19	FCGR2B	-1.1133	0.000763914	0.0115671
ENSG00000081721.11	DUSP12	-0.478484	0.00437101	0.0352948
ENSG00000152332.15	UHMK1	-0.278135	0.0192347	0.0924057
ENSG00000117143.13	UAP1	-0.424214	0.00491182	0.0382671
ENSG00000132196.13	HSD17B7	0.449227	0.0048576	0.03804
ENSG00000143228.12	NUF2	-0.659049	0.000114659	0.00305906
ENSG00000143183.16	TMCO1	-0.438129	0.00146567	0.0175625
ENSG00000143157.11	POGK	-0.326744	0.00740012	0.0494274
ENSG00000143147.14	GPR161	1.02502	5.28735e-06	0.000301841
ENSG00000213064.9	SFT2D2	0.522739	7.36799e-06	0.000391552
ENSG00000117475.13	BLZF1	-0.429231	0.0141061	0.075826
ENSG00000000460.16	C1orf112	-0.514721	0.00330162	0.029358
ENSG00000171806.11	METTL18	-0.85406	0.00499749	0.0386755
ENSG00000231407.5	RP11-576I22.2	-1.2466	0.000794867	0.0118217
ENSG00000117523.15	PRRC2C	0.255151	0.0108774	0.0643147
ENSG00000117586.10	TNFSF4	1.27065	4.30705e-05	0.0014625
ENSG00000117593.9	DARS2	-0.341588	0.0203163	0.0958826
ENSG00000234741.7	GAS5	-0.403567	0.00279915	0.0264786
ENSG00000116161.17	CACYBP	-0.422564	0.00308412	0.0279991
ENSG00000235750.9	KIAA0040	0.580057	0.00222493	0.022957
ENSG00000143337.18	TOR1AIP1	-0.415757	0.0010477	0.014208
ENSG00000135835.10	KIAA1614	1.02175	0.00272524	0.0261387
ENSG00000135829.16	DHX9	-0.414394	0.00171251	0.0193331
ENSG00000116698.20	SMG7	0.727791	1.80225e-08	2.67737e-06
ENSG00000198860.11	TSEN15	-0.455208	0.00785749	0.0516445
ENSG00000116406.18	EDEM3	-0.36411	0.00994087	0.0604003
ENSG00000047410.13	TPR	-0.368276	0.00394515	0.0331445
ENSG00000157181.15	C1orf27	-0.43268	0.00614031	0.0440211
ENSG00000090104.11	RGS1	-0.86399	0.000126314	0.0032829
ENSG00000116747.12	TROVE2	-0.414195	0.00274854	0.0262923
ENSG00000023572.8	GLRX2	-0.600542	0.00227997	0.0233689
ENSG00000066279.16	ASPM	-0.360733	0.00701741	0.0478214
ENSG00000118193.11	KIF14	-0.344696	0.00471935	0.0373689
ENSG00000116852.14	KIF21B	1.14021	0.0090447	0.0568468
ENSG00000159176.13	CSRP1	0.393577	0.0166122	0.0841747
ENSG00000134369.15	NAV1	0.886664	3.56399e-09	7.16801e-07
ENSG00000235121.1	RP11-90L20.2	1.28159	9.80448e-05	0.0026984
ENSG00000134375.10	TIMM17A	-0.435652	0.000761865	0.0115671
ENSG00000077152.9	UBE2T	-0.664704	3.53297e-05	0.00125849
ENSG00000077157.21	PPP1R12B	0.414666	0.00556629	0.0415376
ENSG00000117139.16	KDM5B	0.586609	9.57424e-06	0.000483259
ENSG00000117153.15	KLHL12	-0.312008	0.0211167	0.0984869
ENSG00000058668.14	ATP2B4	0.656346	8.83574e-08	1.07953e-05
ENSG00000182004.12	SNRPE	-0.479815	0.00297744	0.0275666
ENSG00000143842.14	SOX13	0.562353	0.000697598	0.0109087
ENSG00000143850.12	PLEKHA6	1.37067	0.0026122	0.0255537
ENSG00000133056.13	PIK3C2B	1.21531	2.46889e-05	0.000996167
ENSG00000117266.15	CDK18	1.06823	0.0118159	0.0681983
ENSG00000266094.6	RASSF5	0.59913	0.0124916	0.0705108
ENSG00000162894.11	FCMR	1.00533	0.00550076	0.041256
ENSG00000196352.14	CD55	-0.483695	0.00171579	0.0193533
ENSG00000076356.6	PLXNA2	1.94479	7.82346e-12	3.93369e-09
ENSG00000224260.6	RP1-272L16.1	-1.34718	4.39644e-05	0.00147371
ENSG00000117597.17	DIEXF	-0.5935	4.27229e-05	0.00145447
ENSG00000054392.12	HHAT	-0.45281	0.00468112	0.0371256
ENSG00000117650.12	NEK2	-0.529243	0.0011017	0.0146813
ENSG00000143476.17	DTL	-0.386832	0.00699844	0.0477509
ENSG00000117697.14	NSL1	-0.447516	0.0123836	0.0701737
ENSG00000203705.10	TATDN3	-0.439082	0.0202795	0.0957437
ENSG00000174606.12	ANGEL2	-0.491797	0.00734012	0.0491333
ENSG00000143499.13	SMYD2	-0.404342	0.0104684	0.0625475
ENSG00000117724.12	CENPF	-0.349952	0.00392192	0.0330143
ENSG00000067533.5	RRP15	-0.361067	0.0090952	0.0570819
ENSG00000143353.11	LYPLAL1	-0.608768	0.00562855	0.0417638
ENSG00000136628.17	EPRS	-0.446891	0.00279802	0.0264786
ENSG00000162813.17	BPNT1	-0.475607	0.00596277	0.0432626
ENSG00000067704.9	IARS2	-0.345046	0.0144037	0.0767183
ENSG00000162817.6	C1orf115	0.763506	0.000245382	0.00522973
ENSG00000143507.17	DUSP10	0.474226	0.0029753	0.0275666
ENSG00000143498.17	TAF1A	-0.704164	0.00139324	0.0170736
ENSG00000162819.11	BROX	-0.447536	0.00266781	0.0257961
ENSG00000143753.12	DEGS1	-0.478566	0.00139352	0.0170736
ENSG00000143771.11	CNIH4	-0.508603	0.00656229	0.0459927
ENSG00000234476.1	RP11-496N12.6	1.38169	0.00283236	0.0266783
ENSG00000143742.12	SRP9	-0.425809	0.00744765	0.0496498
ENSG00000196187.11	TMEM63A	0.728495	0.00344248	0.0300625
ENSG00000069248.11	NUP133	-0.662926	8.18961e-06	0.000423173
ENSG00000135776.4	ABCB10	-0.489149	0.000733728	0.0112715
ENSG00000135763.9	URB2	-0.462305	0.00301605	0.0278059
ENSG00000135766.8	EGLN1	-0.350076	0.0191882	0.0922571
ENSG00000116918.13	TSNAX	-0.382315	0.0171792	0.0858172
ENSG00000168275.14	COA6	-0.658371	0.00123747	0.0159021
ENSG00000059588.9	TARBP1	-0.560037	0.000397379	0.00730652
ENSG00000168264.10	IRF2BP2	-0.386348	0.0139503	0.075144
ENSG00000173726.10	TOMM20	-0.407566	0.00323457	0.0290223
ENSG00000116962.14	NID1	0.414146	0.00949046	0.0587169
ENSG00000077585.13	GPR137B	0.338116	0.020496	0.0964522
ENSG00000119285.10	HEATR1	-0.520898	8.43826e-05	0.00240574
ENSG00000116984.12	MTR	-0.296353	0.0147661	0.0780579
ENSG00000091483.6	FH	-0.466657	0.00141091	0.0171838
ENSG00000203668.1	CHML	-0.438477	0.00337082	0.0296945
ENSG00000174371.16	EXO1	-0.480754	0.00408645	0.033837
ENSG00000143702.15	CEP170	-0.361685	0.00660282	0.0461104
ENSG00000035687.9	ADSS	-0.335419	0.0168626	0.084819
ENSG00000121644.18	DESI2	-0.482439	0.000364974	0.00697864
ENSG00000162851.7	TFB2M	-0.806639	1.00237e-05	0.00050015
ENSG00000143653.9	SCCPDH	-0.369092	0.012687	0.0711271
ENSG00000153207.14	AHCTF1	-0.315252	0.0134137	0.0735562
ENSG00000196418.12	ZNF124	-0.520972	0.0136131	0.0742673
ENSG00000143727.15	ACP1	-0.37723	0.00317862	0.0286604
ENSG00000115738.9	ID2	-0.888693	0.00013265	0.00340693
ENSG00000119203.13	CPSF3	-0.46463	0.00103482	0.0140772
ENSG00000115750.16	TAF1B	-0.43024	0.00842963	0.0542326
ENSG00000172059.10	KLF11	0.930712	0.0143769	0.0766827
ENSG00000115761.15	NOL10	-0.53704	0.000140768	0.0035595
ENSG00000134324.11	LPIN1	0.373388	0.000715128	0.0110638
ENSG00000261117.1	RP11-333O1.1	-0.974537	0.0119743	0.068658
ENSG00000079785.14	DDX1	-0.335814	0.0152936	0.0799732
ENSG00000163029.15	SMC6	-0.370063	0.00798635	0.0523261
ENSG00000118965.14	WDR35	-0.444862	0.00714879	0.0482977
ENSG00000143878.9	RHOB	1.56569	2.30207e-13	2.50791e-10
ENSG00000118961.14	LDAH	-0.499861	0.00406125	0.0337097
ENSG00000163026.11	C2orf44	-0.454811	0.00553474	0.0414171
ENSG00000115128.6	SF3B6	-0.545324	0.000830051	0.0121946
ENSG00000084676.15	NCOA1	0.590397	7.76022e-05	0.00226155
ENSG00000119772.16	DNMT3A	0.785213	1.13495e-05	0.000555699
ENSG00000143970.16	ASXL2	0.260433	0.0182255	0.0891915
ENSG00000084731.13	KIF3C	0.738376	0.00017584	0.00417948
ENSG00000138029.13	HADHB	-0.368082	0.00880813	0.0558974
ENSG00000138018.17	EPT1	-0.335513	0.00596999	0.0432626
ENSG00000138074.14	SLC5A6	-0.397158	0.0115571	0.0671793
ENSG00000138085.16	ATRAID	-0.357248	0.0165664	0.0840509
ENSG00000198522.13	GPN1	-0.398046	0.014185	0.0760936
ENSG00000119760.15	SUPT7L	-0.306357	0.0193254	0.0925764
ENSG00000163798.13	SLC4A1AP	-0.386668	0.0071315	0.0482807
ENSG00000243147.7	MRPL33	-0.387965	0.0209089	0.0977268
ENSG00000075426.11	FOSL2	0.727628	0.0110645	0.0651557
ENSG00000163803.12	PLB1	2.19627	4.54225e-06	0.000269913
ENSG00000163811.11	WDR43	-0.421371	0.00129929	0.0164278
ENSG00000119801.12	YPEL5	1.02336	6.58475e-07	5.81638e-05
ENSG00000162961.13	DPY30	-0.51208	0.0071373	0.0482885
ENSG00000152683.14	SLC30A6	-0.436087	0.00162238	0.0187528
ENSG00000018699.11	TTC27	-0.427677	0.00559006	0.0416167
ENSG00000239649.3	MYADML	0.533342	0.00394753	0.0331445
ENSG00000150938.9	CRIM1	-0.953554	3.08167e-06	0.00019652
ENSG00000115816.13	CEBPZ	-0.440124	0.000747342	0.0114135
ENSG00000119787.13	ATL2	-0.380195	0.0057549	0.042201
ENSG00000143889.15	HNRNPLL	-0.545477	0.000575798	0.00952837
ENSG00000115875.18	SRSF7	-0.509185	7.49183e-05	0.00220092
ENSG00000152147.10	GEMIN6	-0.669966	0.000130748	0.00336471
ENSG00000188010.12	MORN2	-0.550768	0.0104338	0.0623973
ENSG00000152527.13	PLEKHH2	0.711114	2.6824e-07	2.61694e-05
ENSG00000138095.18	LRPPRC	-0.362355	0.00565247	0.0418667
ENSG00000138078.15	PREPL	-0.390441	0.00977492	0.0598118
ENSG00000116016.13	EPAS1	0.755662	0.0040294	0.0335102
ENSG00000180398.11	MCFD2	-0.30863	0.0116265	0.0673131
ENSG00000068724.15	TTC7A	1.32438	0.000182061	0.00428072
ENSG00000095002.12	MSH2	-0.514901	0.000668395	0.0105786
ENSG00000116062.14	MSH6	-0.372267	0.00718407	0.048461
ENSG00000143942.4	CHAC2	-0.701663	0.000163642	0.00400617
ENSG00000237887.1	RPL23AP32	0.896411	0.00262229	0.0255811
ENSG00000085760.14	MTIF2	-0.442362	0.00247604	0.024795
ENSG00000138035.14	PNPT1	-0.53221	0.000107119	0.00290531
ENSG00000115392.11	FANCL	-0.406146	0.014102	0.075826
ENSG00000162929.13	KIAA1841	0.50022	0.00518488	0.0395195
ENSG00000173209.22	AHSA2	-0.335784	0.0122784	0.0698199
ENSG00000115484.14	CCT4	-0.450287	0.00148351	0.017679
ENSG00000197329.11	PELI1	0.446727	0.0136173	0.0742673
ENSG00000179833.4	SERTAD2	0.348801	0.00916553	0.0572845
ENSG00000011523.13	CEP68	0.345189	0.0149928	0.0787787
ENSG00000198369.9	SPRED2	0.364359	0.00361631	0.0311437
ENSG00000197223.11	C1D	-0.563701	0.00306355	0.0279776
ENSG00000115946.7	PNO1	-0.451713	0.00170789	0.0193142
ENSG00000169599.12	NFU1	-0.428003	0.0174797	0.0868865
ENSG00000115977.18	AAK1	0.462756	1.48155e-05	0.000677214
ENSG00000196975.15	ANXA4	0.528543	0.00172397	0.0193954
ENSG00000059728.10	MXD1	0.571779	0.0182567	0.0891936
ENSG00000116001.15	TIA1	-0.329118	0.0168528	0.0848023
ENSG00000143977.13	SNRPG	-0.449731	0.00706125	0.047979
ENSG00000035141.7	FAM136A	-0.341498	0.0111139	0.0653588
ENSG00000163235.15	TGFA	-1.09272	0.0119304	0.0685264
ENSG00000144036.15	EXOC6B	0.424147	0.00829024	0.0536526
ENSG00000135631.15	RAB11FIP5	0.948082	0.00283938	0.0267045
ENSG00000144034.14	TPRKB	-0.521803	0.00143325	0.0173169
ENSG00000187605.15	TET3	0.503656	0.00468294	0.0371256
ENSG00000204792.2	LINC01291	-0.572374	0.000196522	0.00448822
ENSG00000230836.1	LINC01293	-1.15508	7.95642e-11	2.73722e-08
ENSG00000042493.15	CAPG	1.64375	1.69299e-06	0.000123645
ENSG00000168906.12	MAT2A	-0.329451	0.0093305	0.0578916
ENSG00000132300.18	PTCD3	-0.334924	0.00810891	0.0529245
ENSG00000132313.14	MRPL35	-0.451122	0.000648215	0.0103744
ENSG00000115548.16	KDM3A	0.463049	0.000316593	0.00625199
ENSG00000222724.1	RNU2-63P	-1.31139	0.000350079	0.0067601
ENSG00000172086.7	KRCC1	-0.637101	0.00134684	0.0167157
ENSG00000144028.14	SNRNP200	0.426693	0.00109427	0.0146271
ENSG00000198885.9	ITPRIPL1	-0.635893	0.00467315	0.0371088
ENSG00000121152.9	NCAPH	-0.34143	0.00780542	0.0514057
ENSG00000115446.11	UNC50	-0.548396	0.00105902	0.0142875
ENSG00000144182.16	LIPT1	-0.706456	0.0106512	0.0633787
ENSG00000158411.10	MITD1	-0.507302	0.0044482	0.0356976
ENSG00000115514.11	TXNDC9	-0.435933	0.00396455	0.0332234
ENSG00000144218.18	AFF3	0.560331	0.00328304	0.0293052
ENSG00000115539.13	PDCL3	-0.377534	0.0116568	0.0674587
ENSG00000170485.16	NPAS2	0.568534	0.000310864	0.00618559
ENSG00000135972.8	MRPS9	-0.626257	6.09394e-05	0.00191046
ENSG00000198203.9	SULT1C2	0.678658	0.0103034	0.0619323
ENSG00000163006.11	CCDC138	-0.483888	0.00308213	0.0279991
ENSG00000172985.10	SH3RF3	1.13298	0.017359	0.0864181
ENSG00000153208.16	MERTK	0.681119	0.000314789	0.00622577
ENSG00000153214.9	TMEM87B	0.526812	0.00134207	0.0166936
ENSG00000144152.12	FBLN7	1.57547	1.38684e-05	0.000647508
ENSG00000125630.15	POLR1B	-0.415458	0.00348332	0.0302575
ENSG00000115091.11	ACTR3	-0.334116	0.0182741	0.0892016
ENSG00000088205.12	DDX18	-0.561642	1.91789e-05	0.000824757
ENSG00000144120.12	TMEM177	-0.522116	0.0194185	0.0928665
ENSG00000115112.7	TFCP2L1	0.855577	9.73083e-10	2.35576e-07
ENSG00000264229.1	RNU4ATAC	-0.855913	0.011687	0.0675735
ENSG00000155438.11	NIFK	-0.661594	5.17102e-05	0.00166475
ENSG00000211460.11	TSN	-0.404965	0.00280494	0.0264949
ENSG00000235128.1	AC013474.4	0.901885	0.00173893	0.0194966
ENSG00000072135.12	PTPN18	0.538157	0.0139074	0.0750979
ENSG00000176771.15	NCKAP5	-0.432097	0.00283407	0.0266783
ENSG00000232474.1	NCKAP5-IT1	-0.976993	0.00822791	0.0533972
ENSG00000152128.13	TMEM163	1.08692	4.39036e-09	8.49756e-07
ENSG00000121988.17	ZRANB3	-0.503527	0.0197432	0.0937714
ENSG00000115866.10	DARS	-0.415965	0.00496006	0.0385281
ENSG00000150540.13	HNMT	-0.629098	0.00141076	0.0171838
ENSG00000144228.8	SPOPL	-0.426151	0.00878535	0.0558613
ENSG00000121964.14	GTDC1	-0.501282	0.0057366	0.0421792
ENSG00000169554.16	ZEB2	-0.603178	7.78876e-07	6.74321e-05
ENSG00000283118.1	RP11-107E5.4	-0.810063	0.0157738	0.0814831
ENSG00000238057.8	ZEB2-AS1	-1.90095	3.5374e-08	4.91962e-06
ENSG00000226674.8	TEX41	-0.680414	0.000547691	0.0092506
ENSG00000168288.12	MMADHC	-0.457955	0.00304179	0.0278859
ENSG00000115963.13	RND3	-1.26876	3.65363e-11	1.44739e-08
ENSG00000080345.17	RIF1	-0.373726	0.00204341	0.0216129
ENSG00000162980.16	ARL5A	-0.514673	0.000243411	0.00519952
ENSG00000196504.15	PRPF40A	-0.340772	0.00649406	0.0457048
ENSG00000177917.10	ARL6IP6	-0.666008	0.000287942	0.00582703
ENSG00000115159.15	GPD2	-0.347452	0.0119725	0.068658
ENSG00000115170.13	ACVR1	0.450839	0.0127646	0.0714349
ENSG00000115183.13	TANC1	0.431627	0.00123352	0.0158718
ENSG00000123636.17	BAZ2B	0.419448	0.00499974	0.0386755
ENSG00000153250.17	RBMS1	-0.332979	0.00619478	0.0442296
ENSG00000115233.11	PSMD14	-0.475249	0.000786923	0.0117571
ENSG00000138399.17	FASTKD1	-0.360004	0.0168321	0.0847634
ENSG00000138398.15	PPIG	-0.323014	0.0134684	0.0737015
ENSG00000138385.15	SSB	-0.462961	0.00141052	0.0171838
ENSG00000138382.13	METTL5	-0.415931	0.020353	0.096021
ENSG00000198586.13	TLK1	0.546859	0.000531604	0.00910834
ENSG00000123600.18	METTL8	-0.420148	0.0032088	0.0288505
ENSG00000071967.11	CYBRD1	0.445559	0.0201591	0.0952782
ENSG00000128708.12	HAT1	-0.501	0.000998584	0.0137204
ENSG00000172878.13	METAP1D	-0.519371	0.00500807	0.0386942
ENSG00000091409.14	ITGA6	-0.49038	3.62551e-05	0.00128445
ENSG00000144354.13	CDCA7	-0.455496	0.00113163	0.0149583
ENSG00000138430.15	OLA1	-0.338887	0.0131659	0.072685
ENSG00000144306.13	SCRN3	-0.451227	0.0157434	0.0814594
ENSG00000115935.16	WIPF1	0.322808	0.0156761	0.0813107
ENSG00000154518.9	ATP5G3	-0.409663	0.00440335	0.0354682
ENSG00000128714.5	HOXD13	-0.53119	0.00343435	0.0300437
ENSG00000128654.13	MTX2	-0.455472	0.00846766	0.0543969
ENSG00000163364.9	LINC01116	-0.545983	0.0183807	0.0895273
ENSG00000018510.12	AGPS	-0.394623	0.00328851	0.0293052
ENSG00000155636.14	RBM45	-0.522581	0.0107065	0.0635629
ENSG00000180228.12	PRKRA	-0.419057	0.0131943	0.0727498
ENSG00000079150.17	FKBP7	-0.775832	0.00854411	0.0547535
ENSG00000187231.13	SESTD1	0.683934	3.3814e-06	0.000212524
ENSG00000163510.13	CWC22	-0.377746	0.00710155	0.0481694
ENSG00000115232.13	ITGA4	-0.905233	8.6054e-11	2.88457e-08
ENSG00000188452.13	CERKL	-0.928327	4.91998e-06	0.000287138
ENSG00000138434.16	SSFA2	-0.41743	0.00138036	0.01696
ENSG00000077232.16	DNAJC10	-0.41349	0.00233621	0.0237384
ENSG00000163002.12	NUP35	-0.60469	0.000145547	0.00363811
ENSG00000065548.17	ZC3H15	-0.431505	0.00100614	0.0137731
ENSG00000138448.11	ITGAV	-0.360653	0.00853103	0.0546965
ENSG00000115368.9	WDR75	-0.560963	0.000327012	0.0064383
ENSG00000138381.9	ASNSD1	-0.573502	0.000224525	0.00492485
ENSG00000128694.11	OSGEPL1	-0.776328	0.00016898	0.00407579
ENSG00000128699.13	ORMDL1	-0.539787	0.000170605	0.00410741
ENSG00000064933.16	PMS1	-0.523365	0.000534078	0.00912216
ENSG00000187699.10	C2orf88	-0.458989	0.00645282	0.045503
ENSG00000198130.14	HIBCH	-0.361878	0.018401	0.0895592
ENSG00000151690.14	MFSD6	0.97812	1.2352e-08	1.95259e-06
ENSG00000128641.18	MYO1B	-0.488961	0.000143131	0.00359837
ENSG00000196950.13	SLC39A10	-0.357799	0.010237	0.0617004
ENSG00000119041.10	GTF3C3	-0.530277	0.000588803	0.00967013
ENSG00000236977.1	ANKRD44-IT1	0.494815	0.0116098	0.0673
ENSG00000230482.1	ATP5G2P3	1.41299	0.00188679	0.0205038
ENSG00000115524.15	SF3B1	-0.378596	0.00364131	0.0313176
ENSG00000115541.10	HSPE1	-0.528709	0.00276078	0.0263251
ENSG00000115540.14	MOB4	-0.375383	0.0151799	0.0795378
ENSG00000115896.15	PLCL1	1.2431	0.00222189	0.0229437
ENSG00000162972.10	C2orf47	-0.59699	0.00104929	0.0142094
ENSG00000240344.8	PPIL3	-0.539608	0.00466658	0.0370859
ENSG00000196290.14	NIF3L1	-0.492038	0.00137332	0.0169212
ENSG00000119013.8	NDUFB3	-0.497418	0.0032421	0.0290699
ENSG00000082146.12	STRADB	-0.449242	0.00489962	0.0382176
ENSG00000155755.18	TMEM237	-0.387422	0.00816152	0.0530824
ENSG00000155760.2	FZD7	1.02333	3.51459e-06	0.000217928
ENSG00000055044.10	NOP58	-0.485789	0.000389987	0.00726284
ENSG00000204217.12	BMPR2	0.342467	0.0132417	0.0729471
ENSG00000138442.9	WDR12	-0.405772	0.00105726	0.0142784
ENSG00000119004.14	CYP20A1	-0.463555	0.00684533	0.0470747
ENSG00000173166.17	RAPH1	0.971451	2.23974e-06	0.000152501
ENSG00000114933.15	INO80D	0.437659	0.00198743	0.021279
ENSG00000023228.13	NDUFS1	-0.314063	0.013444	0.0736186
ENSG00000114948.12	ADAM23	-0.3929	0.00916693	0.0572845
ENSG00000118246.13	FASTKD2	-0.508952	0.00058279	0.00961972
ENSG00000118263.14	KLF7	1.42385	3.06358e-11	1.25157e-08
ENSG00000163249.9	CCNYL1	0.726868	1.16966e-05	0.000564243
ENSG00000197713.14	RPE	-0.306153	0.0212385	0.0988781
ENSG00000138363.14	ATIC	0.652423	6.7166e-06	0.00036335
ENSG00000079246.15	XRCC5	-0.365889	0.00602278	0.0434178
ENSG00000197756.9	RPL37A	-0.447751	0.000231021	0.00500748
ENSG00000115461.4	IGFBP5	-1.4956	1.58398e-06	0.000117655
ENSG00000079308.16	TNS1	1.68573	3.71063e-13	3.46494e-10
ENSG00000074582.12	BCS1L	-0.579534	0.00108861	0.0145963
ENSG00000163521.15	GLB1L	-0.364237	0.0157128	0.081352
ENSG00000116120.9	FARSB	-0.431414	0.00151498	0.0179383
ENSG00000152049.6	KCNE4	-1.02053	0.0066186	0.0461959
ENSG00000135900.3	MRPL44	-0.554705	0.000486434	0.00849988
ENSG00000135919.12	SERPINE2	-0.431211	0.00040925	0.00744107
ENSG00000135905.18	DOCK10	-0.317246	0.0160385	0.0822039
ENSG00000168958.19	MFF	-0.304724	0.0214908	0.0997688
ENSG00000173692.12	PSMD1	-0.391062	0.00304178	0.0278859
ENSG00000157985.18	AGAP1	0.432907	0.00696498	0.0476711
ENSG00000198612.10	COPS8	-0.367364	0.00879887	0.0558658
ENSG00000163359.15	COL6A3	1.20403	6.53799e-06	0.00035613
ENSG00000115648.13	MLPH	0.58143	0.000348117	0.00673215
ENSG00000124839.12	RAB17	0.595309	0.0136845	0.0744501
ENSG00000124831.18	LRRFIP1	0.383879	0.00162149	0.0187528
ENSG00000068024.16	HDAC4	0.95492	1.49445e-05	0.000680732
ENSG00000142327.11	RNPEPL1	1.41697	0.000396125	0.00729918
ENSG00000122085.16	MTERF4	-0.590172	0.00209194	0.0219838
ENSG00000072756.16	TRNT1	-0.432441	0.0103533	0.0620583
ENSG00000150995.18	ITPR1	-0.326491	0.00955784	0.0589942
ENSG00000070950.9	RAD18	-0.335866	0.0141788	0.0760917
ENSG00000134077.15	THUMPD3	-0.409906	0.00598917	0.0433447
ENSG00000168137.15	SETD5	0.27966	0.0146016	0.077439
ENSG00000144554.10	FANCD2	-0.386356	0.00182395	0.0201219
ENSG00000154743.17	TSEN2	-0.47554	0.00801108	0.0524431
ENSG00000075975.15	MKRN2	-0.391388	0.0154137	0.0803075
ENSG00000163528.12	CHCHD4	-0.67132	0.000214717	0.00479828
ENSG00000170876.7	TMEM43	-0.55752	0.000118597	0.00313217
ENSG00000170860.3	LSM3	-0.51827	0.00276623	0.0263386
ENSG00000131389.16	SLC6A6	0.577364	0.00336677	0.0296945
ENSG00000206560.10	ANKRD28	-0.289097	0.0208268	0.0975175
ENSG00000182568.16	SATB1	0.868865	0.00659428	0.0461
ENSG00000170142.11	UBE2E1	-0.410773	0.00454607	0.0363047
ENSG00000174748.18	RPL15	-0.332139	0.008588	0.0549498
ENSG00000174738.12	NR1D2	-0.472941	0.00169412	0.019235
ENSG00000077092.18	RARB	-1.01386	1.20592e-08	1.9463e-06
ENSG00000151092.16	NGLY1	-0.416864	0.0109182	0.0644684
ENSG00000151093.7	OXSM	-0.892729	2.74355e-05	0.00106114
ENSG00000033867.16	SLC4A7	-0.337304	0.0164623	0.0838052
ENSG00000144642.20	RBMS3	-0.774172	0.0187941	0.0909753
ENSG00000163527.9	STT3B	-0.370381	0.00971786	0.0596719
ENSG00000232490.6	OSBPL10-AS1	1.07254	0.0152154	0.0796598
ENSG00000091317.7	CMTM6	-0.484675	0.00118324	0.0154531
ENSG00000144635.8	DYNC1LI1	-0.470321	0.00123329	0.0158718
ENSG00000153558.13	FBXL2	0.766114	0.000850063	0.0123751
ENSG00000168016.13	TRANK1	0.93096	0.00295533	0.0274396
ENSG00000076242.14	MLH1	-0.370595	0.0104989	0.0626152
ENSG00000144668.11	ITGA9	1.02675	4.22058e-11	1.62281e-08
ENSG00000168028.13	RPSA	-0.324937	0.00866171	0.0552903
ENSG00000011198.7	ABHD5	-0.43227	0.0215591	0.0998154
ENSG00000163807.5	KIAA1143	-0.431409	0.00714372	0.0482885
ENSG00000163808.16	KIF15	-0.434464	0.00263294	0.0256295
ENSG00000163814.7	CDCP1	1.78725	9.98799e-09	1.71807e-06
ENSG00000076201.14	PTPN23	1.01808	3.61266e-05	0.00128338
ENSG00000164045.11	CDC25A	-0.472073	0.00390742	0.0329135
ENSG00000232112.3	TMA7	-0.795327	0.00226588	0.0233054
ENSG00000114268.11	PFKFB4	1.28169	0.00814704	0.0530145
ENSG00000178035.11	IMPDH2	-0.292233	0.011663	0.0674645
ENSG00000114316.12	USP4	0.415865	0.00247082	0.0247707
ENSG00000145020.14	AMT	1.50853	0.00279462	0.0264786
ENSG00000001617.11	SEMA3F	2.20103	7.08087e-05	0.00212108
ENSG00000114378.16	HYAL1	0.545988	0.00923511	0.0575456
ENSG00000114737.15	CISH	1.41937	0.0059618	0.0432626
ENSG00000162244.10	RPL29	-0.36438	0.0187692	0.0909116
ENSG00000163939.18	PBRM1	-0.445738	0.00183095	0.0201481
ENSG00000163938.16	GNL3	-0.473107	0.000342905	0.00666448
ENSG00000114904.12	NEK4	-0.408688	0.00505484	0.0388946
ENSG00000163933.9	RFT1	-0.537936	0.00552862	0.041395
ENSG00000163932.13	PRKCD	1.10679	4.89689e-06	0.000287138
ENSG00000113812.13	ACTR8	-0.480578	0.00509368	0.0390876
ENSG00000113811.10	SELK	-0.474429	0.00976985	0.0598118
ENSG00000163947.11	ARHGEF3	0.987	2.63284e-05	0.00104617
ENSG00000144730.16	IL17RD	1.17207	0.00751002	0.0500145
ENSG00000168374.10	ARF4	-0.350482	0.0144205	0.0767588
ENSG00000168291.12	PDHB	-0.564357	0.000389206	0.00726284
ENSG00000114405.10	C3orf14	-0.874999	0.00295115	0.0274396
ENSG00000163634.11	THOC7	-0.429082	0.0132758	0.0730449
ENSG00000163636.10	PSMD6	-0.383045	0.00667879	0.0464672
ENSG00000151276.23	MAGI1	0.957638	0.0176626	0.087346
ENSG00000144744.16	UBA3	-0.480688	0.0027493	0.0262923
ENSG00000114861.18	FOXP1	0.695277	0.000920002	0.0130305
ENSG00000163412.12	EIF4E3	1.10822	0.00379394	0.0320816
ENSG00000163602.9	RYBP	0.35241	0.0164051	0.0835791
ENSG00000172986.12	GXYLT2	-0.709333	0.00168663	0.0191733
ENSG00000163605.14	PPP4R2	-0.349496	0.00833264	0.0537673
ENSG00000121440.14	PDZRN3	-0.809696	7.09632e-05	0.00212108
ENSG00000114480.12	GBE1	-0.421714	0.0138309	0.0748592
ENSG00000179021.9	C3orf38	-0.394971	0.00618265	0.0442127
ENSG00000044524.10	EPHA3	-0.436289	0.00140926	0.0171838
ENSG00000184500.14	PROS1	-0.887941	4.35249e-08	5.86599e-06
ENSG00000169379.15	ARL13B	-0.415322	0.0162694	0.0830173
ENSG00000170854.17	MINA	-0.560404	0.000235555	0.00507605
ENSG00000080819.6	CPOX	-0.333754	0.0114209	0.0666839
ENSG00000184220.10	CMSS1	-0.472344	0.000827109	0.0121766
ENSG00000114021.11	NIT2	-0.372475	0.00680433	0.0470619
ENSG00000154174.7	TOMM70A	-0.404003	0.00204071	0.0216018
ENSG00000174173.6	TRMT10C	-0.696626	2.29271e-05	0.000939581
ENSG00000170017.12	ALCAM	-0.530995	0.0129645	0.0720443
ENSG00000114423.18	CBLB	-0.460776	0.0128997	0.0718833
ENSG00000163507.13	KIAA1524	-0.527415	0.00015682	0.00387544
ENSG00000198919.12	DZIP3	-0.340418	0.018314	0.0893356
ENSG00000114487.9	MORC1	1.06432	0.000671794	0.0106196
ENSG00000241224.6	FLJ22763	1.51738	7.28602e-08	9.24759e-06
ENSG00000261364.1	RP11-59E19.4	0.489669	0.0201408	0.0952262
ENSG00000214381.4	LINC00488	0.734877	1.56024e-06	0.000117224
ENSG00000239288.1	RP11-59E19.3	0.455905	0.00515491	0.0394094
ENSG00000144827.8	ABHD10	-0.418299	0.00356887	0.030857
ENSG00000239482.6	RP11-90K6.1	0.730809	0.000704123	0.0109714
ENSG00000091972.18	CD200	0.58623	0.00899552	0.0565937
ENSG00000144848.10	ATG3	-0.34454	0.00982414	0.0599304
ENSG00000138459.8	SLC35A5	-0.568704	0.00077498	0.0116452
ENSG00000091986.15	CCDC80	-0.778963	0.00725904	0.0487905
ENSG00000144857.14	BOC	1.32887	0.0125968	0.0708599
ENSG00000176542.9	USF3	0.438452	0.000506673	0.00874998
ENSG00000121579.12	NAA50	-0.363255	0.00579976	0.042405
ENSG00000184307.13	ZDHHC23	0.565912	0.0122903	0.0698269
ENSG00000151576.10	QTRTD1	-0.464164	0.000103632	0.00282837
ENSG00000031081.10	ARHGAP31	0.286059	0.0152683	0.0798731
ENSG00000163389.10	POGLUT1	-0.696753	2.62742e-06	0.000170887
ENSG00000163428.3	LRRC58	-0.412587	0.00205998	0.0217179
ENSG00000173226.16	IQCB1	-0.527044	0.000379719	0.00715782
ENSG00000145088.8	EAF2	-0.852994	0.00574579	0.042201
ENSG00000160124.9	CCDC58	-0.532522	0.00110757	0.0147297
ENSG00000114023.15	FAM162A	-0.528036	0.00146029	0.0175339
ENSG00000173193.13	PARP14	0.394411	0.00504647	0.0388531
ENSG00000065534.18	MYLK	-0.701861	4.32323e-05	0.00146372
ENSG00000114491.13	UMPS	-0.393246	0.0023546	0.0238618
ENSG00000173706.12	HEG1	0.44882	0.00273016	0.0261667
ENSG00000243508.1	RP11-775J23.2	1.04799	0.0038036	0.0321425
ENSG00000175792.11	RUVBL1	-0.562628	1.53417e-05	0.000691591
ENSG00000239503.1	MARK2P8	0.741307	0.00131905	0.0165043
ENSG00000004399.12	PLXND1	0.490669	0.0194789	0.0929712
ENSG00000271270.5	TMCC1-AS1	-0.997366	7.5306e-06	0.000396966
ENSG00000114686.8	MRPL3	-0.548259	0.000192254	0.00442489
ENSG00000081307.12	UBA5	-0.377737	0.0180111	0.0884744
ENSG00000144867.11	SRPRB	-0.650792	3.64664e-06	0.00022487
ENSG00000154917.10	RAB6B	1.50366	9.60428e-17	2.51114e-13
ENSG00000114019.14	AMOTL2	-1.70996	0.00106761	0.0143885
ENSG00000129055.12	ANAPC13	-0.494789	0.00107378	0.014427
ENSG00000182923.16	CEP63	-0.400802	0.0103348	0.0620038
ENSG00000118007.12	STAG1	-0.357094	0.0126507	0.071071
ENSG00000066405.12	CLDN18	0.957871	0.00191548	0.0207293
ENSG00000158163.14	DZIP1L	0.776944	2.62045e-06	0.000170887
ENSG00000138231.12	DBR1	-0.480779	0.00139332	0.0170736
ENSG00000158186.12	MRAS	0.843944	0.00254265	0.0251795
ENSG00000051382.8	PIK3CB	0.733642	1.23182e-06	9.90221e-05
ENSG00000239207.2	GAPDHP39	1.09763	0.0105125	0.0626673
ENSG00000241429.1	EEF1A1P25	1.38746	2.86795e-05	0.00110023
ENSG00000175110.11	MRPS22	-0.566366	0.000508837	0.00877576
ENSG00000184432.9	COPB2	-0.318824	0.0169263	0.0849049
ENSG00000175054.14	ATR	-0.491826	0.000366274	0.00697864
ENSG00000163714.17	U2SURP	-0.446595	0.000771489	0.0116328
ENSG00000152952.11	PLOD2	-0.329742	0.0188513	0.0910729
ENSG00000188313.12	PLSCR1	-0.541819	0.000538358	0.00915209
ENSG00000071794.15	HLTF	-0.40904	0.00634274	0.0449603
ENSG00000163755.8	HPS3	-0.369164	0.00885214	0.0560407
ENSG00000169908.10	TM4SF1	-0.621004	0.000350785	0.00676374
ENSG00000018408.14	WWTR1	0.301709	0.00797991	0.0523177
ENSG00000070087.13	PFN2	-0.380161	0.0141501	0.0760003
ENSG00000120742.10	SERP1	-0.547054	0.000225898	0.00493841
ENSG00000144895.11	EIF2A	-0.47905	0.00129935	0.0164278
ENSG00000198843.12	SELT	-0.519662	0.000322637	0.00636175
ENSG00000152601.17	MBNL1	-0.382374	0.00302302	0.0278114
ENSG00000169860.6	P2RY1	-0.877308	0.00297618	0.0275666
ENSG00000196549.10	MME	-0.971222	0.0160036	0.0821738
ENSG00000163655.15	GMPS	-0.330232	0.00981758	0.0599231
ENSG00000114850.6	SSR3	-0.348998	0.00663309	0.0462724
ENSG00000163660.11	CCNL1	-0.304604	0.0179062	0.0881687
ENSG00000197415.11	VEPH1	-0.952674	5.06636e-08	6.55767e-06
ENSG00000174891.12	RSRC1	-0.328914	0.0162351	0.0828746
ENSG00000168827.14	GFM1	-0.438835	0.00165213	0.0189252
ENSG00000079257.7	LXN	-0.449042	0.00967601	0.0595268
ENSG00000169251.12	NMD3	-0.434708	0.00290324	0.0270907
ENSG00000114200.9	BCHE	-0.659553	0.000280717	0.00572782
ENSG00000173905.8	GOLIM4	-0.300048	0.0131592	0.072685
ENSG00000085274.15	MYNN	-0.500747	0.00227622	0.0233571
ENSG00000171757.15	LRRC34	-0.606507	0.00395796	0.0331895
ENSG00000163584.17	RPL22L1	-0.680848	1.99232e-05	0.000848391
ENSG00000075651.15	PLD1	0.372725	0.00740295	0.0494274
ENSG00000144959.9	NCEH1	-0.653708	5.18717e-06	0.000299184
ENSG00000114346.13	ECT2	-0.534908	8.42723e-05	0.00240574
ENSG00000169760.17	NLGN1	-0.69842	1.91192e-05	0.000824757
ENSG00000228213.5	NLGN1-AS1	-0.796863	0.00736538	0.0492268
ENSG00000121864.9	ZNF639	-0.519672	0.0011639	0.0152309
ENSG00000136518.16	ACTL6A	-0.457644	0.00172985	0.0194281
ENSG00000136522.13	MRPL47	-0.393809	0.0122127	0.0695669
ENSG00000136521.12	NDUFB5	-0.448037	0.00506523	0.0389287
ENSG00000205981.6	DNAJC19	-0.661079	0.000481569	0.0084504
ENSG00000053524.11	MCF2L2	1.28203	1.62034e-05	0.000725436
ENSG00000161202.17	DVL3	0.523008	0.00366238	0.0314334
ENSG00000163882.9	POLR2H	-0.477677	0.0018462	0.020233
ENSG00000187068.2	C3orf70	0.452979	0.014287	0.0763656
ENSG00000163915.7	IGF2BP2-AS1	0.538785	0.00467514	0.0371088
ENSG00000136527.17	TRA2B	-0.308925	0.00431192	0.0349658
ENSG00000171658.8	RP11-443P15.2	1.1298	0.00695706	0.0476477
ENSG00000090520.10	DNAJB11	-0.335805	0.0129846	0.0721069
ENSG00000263826.1	RP11-573D15.9	-0.6183	0.0087515	0.0557074
ENSG00000156976.14	EIF4A2	-0.481575	0.000596327	0.00976915
ENSG00000163918.10	RFC4	-0.413629	0.00279732	0.0264786
ENSG00000073849.14	ST6GAL1	0.254248	0.0211677	0.0986544
ENSG00000163347.5	CLDN1	-0.659969	4.52046e-06	0.000269845
ENSG00000196083.9	IL1RAP	-0.596134	1.21254e-06	9.84567e-05
ENSG00000198836.8	OPA1	-0.312978	0.0211677	0.0986544
ENSG00000145014.17	TMEM44	0.705947	0.0181433	0.0889676
ENSG00000041802.10	LSG1	-0.407173	0.00118946	0.0155115
ENSG00000237222.3	AC090505.6	0.983133	8.08387e-05	0.00232776
ENSG00000173950.15	XXYLT1	0.431597	0.0100442	0.0608468
ENSG00000189058.8	APOD	0.388043	0.00997522	0.0605283
ENSG00000242086.8	LINC00969	0.418387	0.00924157	0.0575584
ENSG00000231443.2	AC024937.6	1.25417	0.00255915	0.0252578
ENSG00000235897.1	TM4SF19-AS1	1.32495	1.49546e-12	1.08612e-09
ENSG00000145107.15	TM4SF19	1.07686	1.21137e-07	1.35353e-05
ENSG00000163960.11	UBXN7	0.442719	0.000594513	0.00975165
ENSG00000145016.13	RUBCN	0.643711	0.000162355	0.0039896
ENSG00000185621.11	LMLN	0.346998	0.0178219	0.0878617
ENSG00000163945.15	UVSSA	0.886545	0.00083517	0.0121991
ENSG00000179979.8	CRIPAK	1.11225	0.00420139	0.0344356
ENSG00000163950.12	SLBP	-0.440009	0.00416908	0.0342782
ENSG00000013810.18	TACC3	0.497476	0.0135426	0.0739527
ENSG00000197386.10	HTT	0.688144	1.0578e-07	1.21515e-05
ENSG00000163956.10	LRPAP1	0.42126	0.0215362	0.0998154
ENSG00000132406.11	TMEM128	-0.611677	0.00130857	0.0164648
ENSG00000145220.13	LYAR	-0.621957	5.42473e-06	0.000308337
ENSG00000168824.14	NSG1	0.953823	4.17744e-08	5.68872e-06
ENSG00000170891.10	CYTL1	-0.973797	0.000824557	0.0121527
ENSG00000072840.12	EVC	0.692384	0.000312147	0.00619227
ENSG00000072832.14	CRMP1	0.615194	0.00535586	0.0404158
ENSG00000109519.12	GRPEL1	-0.586818	3.32392e-05	0.00121101
ENSG00000125089.16	SH3TC1	1.12543	0.000480997	0.0084504
ENSG00000237765.6	FAM200B	-0.514539	0.012553	0.0707048
ENSG00000151552.11	QDPR	0.356116	0.013007	0.0721733
ENSG00000002549.12	LAP3	-0.395783	0.00327251	0.0292628
ENSG00000109805.9	NCAPG	-0.437511	0.00240887	0.02428
ENSG00000163138.18	PACRGL	-0.56623	0.00181325	0.0200377
ENSG00000109606.12	DHX15	-0.521031	6.65571e-05	0.00203771
ENSG00000109618.11	SEPSECS	-0.565698	0.00735294	0.049194
ENSG00000091490.10	SEL1L3	1.00753	5.42524e-09	1.02789e-06
ENSG00000169851.15	PCDH7	-2.00312	1.79547e-08	2.67737e-06
ENSG00000169299.13	PGM2	-0.480982	0.000634725	0.0102189
ENSG00000109787.12	KLF3	0.500681	0.000101733	0.00279354
ENSG00000163682.15	RPL9	-0.317816	0.0209235	0.0977604
ENSG00000163694.14	RBM47	0.726279	0.0082344	0.0533972
ENSG00000064042.17	LIMCH1	-0.628292	1.36357e-06	0.000106742
ENSG00000109133.12	TMEM33	-0.384027	0.00234893	0.0238228
ENSG00000151806.13	GUF1	-0.439496	0.00191346	0.0207246
ENSG00000163281.11	GNPDA2	-0.582668	0.00153776	0.0180947
ENSG00000169019.10	COMMD8	-0.723689	0.000371687	0.00706259
ENSG00000109180.14	OCIAD1	-0.416295	0.00401115	0.0334638
ENSG00000157404.15	KIT	-0.836877	3.01144e-06	0.000192983
ENSG00000174799.10	CEP135	-0.406323	0.0147515	0.0780124
ENSG00000128059.8	PPAT	-0.709189	3.62456e-07	3.43362e-05
ENSG00000128050.8	PAICS	-0.373658	0.00500529	0.0386942
ENSG00000174780.15	SRP72	-0.347762	0.0108315	0.0641307
ENSG00000047315.14	POLR2B	-0.488211	0.000280848	0.00572782
ENSG00000163453.11	IGFBP7	-0.668234	0.000236605	0.00508223
ENSG00000083896.12	YTHDC1	-0.438462	0.000749945	0.0114313
ENSG00000171234.13	UGT2B7	-0.520324	0.00295398	0.0274396
ENSG00000132463.13	GRSF1	-0.28375	0.0182535	0.0891936
ENSG00000163743.13	RCHY1	-0.481746	0.0114971	0.0669495
ENSG00000174796.12	THAP6	-0.513322	0.00346195	0.030172
ENSG00000138768.14	USO1	-0.459	0.00328802	0.0293052
ENSG00000138750.14	NUP54	-0.53143	0.000297189	0.00597716
ENSG00000138764.13	CCNG2	0.755481	0.00621056	0.0442939
ENSG00000169288.17	MRPL1	-0.664589	0.000832421	0.0121946
ENSG00000138669.9	PRKG2	-0.443012	0.00258643	0.0254419
ENSG00000138668.18	HNRNPD	0.339135	0.0180157	0.0884744
ENSG00000152795.17	HNRNPDL	-0.508525	5.28127e-05	0.00169221
ENSG00000145293.14	ENOPH1	-0.379373	0.00646831	0.0455605
ENSG00000138663.8	COPS4	-0.601918	0.000194586	0.00446422
ENSG00000173085.13	COQ2	-0.506628	0.00563092	0.0417638
ENSG00000163625.15	WDFY3	0.349592	0.00607089	0.043607
ENSG00000172493.20	AFF1	0.501575	6.91288e-05	0.0020968
ENSG00000198189.10	HSD17B11	-0.468705	0.000886228	0.0127082
ENSG00000183199.6	HSP90AB3P	-1.00794	0.000815298	0.0120434
ENSG00000163644.14	PPM1K	-0.370993	0.00355766	0.0308212
ENSG00000180346.3	TIGD2	-0.627362	0.000430795	0.00771619
ENSG00000163104.17	SMARCAD1	-0.597091	0.000140175	0.00355138
ENSG00000151247.12	EIF4E	-0.555812	0.000535541	0.00912216
ENSG00000164024.11	METAP1	-0.521803	0.000379923	0.00715782
ENSG00000197894.10	ADH5	-0.470044	0.00144667	0.0174307
ENSG00000145331.13	TRMT10A	-0.581229	0.0033996	0.0298676
ENSG00000109270.12	LAMTOR3	-0.424854	0.00528092	0.0400449
ENSG00000138814.16	PPP3CA	0.381497	0.0197764	0.0938428
ENSG00000145354.9	CISD2	-0.524795	0.00409673	0.0338919
ENSG00000138778.11	CENPE	-0.295819	0.020752	0.0973066
ENSG00000138777.19	PPA2	-0.625978	0.00141172	0.0171838
ENSG00000138780.14	GSTCD	-0.375646	0.0135245	0.0738846
ENSG00000164022.16	AIMP1	-0.605804	1.72179e-05	0.000760438
ENSG00000138801.8	PAPSS1	-0.35058	0.0117104	0.067679
ENSG00000155016.17	CYP2U1	-0.473636	0.00629116	0.044771
ENSG00000138795.9	LEF1	-0.585849	0.00017456	0.00417189
ENSG00000109475.16	RPL34	-0.502726	0.00045593	0.00808734
ENSG00000198856.12	OSTC	-0.484646	0.00216312	0.0225147
ENSG00000164089.8	ETNPPL	-0.635204	0.013329	0.0732141
ENSG00000188517.14	COL25A1	-0.520769	0.00126424	0.0161558
ENSG00000138798.11	EGF	1.03001	1.71905e-07	1.77644e-05
ENSG00000138658.15	ZGRF1	-0.367175	0.0156213	0.0811708
ENSG00000174720.15	LARP7	-0.490559	0.00134901	0.0167162
ENSG00000145349.16	CAMK2D	-0.861152	1.72576e-07	1.77644e-05
ENSG00000180801.12	ARSJ	-1.03229	0.000695246	0.010885
ENSG00000174607.10	UGT8	-1.06228	1.50603e-06	0.000114467
ENSG00000269893.6	SNHG8	-0.70093	0.000653391	0.0104168
ENSG00000145390.11	USP53	-0.339606	0.0195148	0.0930834
ENSG00000164109.13	MAD2L1	-0.724804	2.4608e-07	2.45573e-05
ENSG00000123737.12	EXOSC9	-0.525125	0.000373047	0.00706789
ENSG00000145386.9	CCNA2	-0.598815	0.000125632	0.00327604
ENSG00000138686.9	BBS7	-0.546556	0.00579149	0.0423683
ENSG00000164070.11	HSPA4L	-0.587371	0.000121737	0.00320215
ENSG00000151466.11	SCLT1	-0.426566	0.0090679	0.0569653
ENSG00000164134.12	NAA15	-0.426099	0.000995769	0.0137151
ENSG00000153130.17	SCOC	-0.463548	0.00277284	0.0263632
ENSG00000179387.9	ELMOD2	-0.520123	0.00109796	0.0146615
ENSG00000109445.10	ZNF330	-0.635798	4.37016e-05	0.00146992
ENSG00000170185.9	USP38	-0.391341	0.00681647	0.0470619
ENSG00000153147.5	SMARCA5	-0.39874	0.00376401	0.0319733
ENSG00000164162.12	ANAPC10	-0.528961	0.00893735	0.056389
ENSG00000164163.10	ABCE1	-0.638655	1.26995e-05	0.000605913
ENSG00000164167.9	LSM6	-0.641758	0.00209152	0.0219838
ENSG00000164168.7	TMEM184C	-0.418495	0.00710769	0.0481694
ENSG00000145425.9	RPS3A	-0.361739	0.0182576	0.0891936
ENSG00000189099.11	PRSS48	1.22173	0.0115114	0.0669728
ENSG00000164144.14	ARFIP1	-0.402228	0.0161106	0.0823996
ENSG00000137460.8	FHDC1	1.04357	3.2701e-05	0.00119748
ENSG00000121211.7	MND1	-0.696294	0.000764477	0.0115671
ENSG00000171566.11	PLRG1	-0.633763	0.000129047	0.00334066
ENSG00000164125.15	FAM198B	-0.874768	3.25397e-10	8.86233e-08
ENSG00000171497.4	PPID	-0.485823	0.00201134	0.0214703
ENSG00000109756.8	RAPGEF2	-0.571507	2.86987e-05	0.00110023
ENSG00000198498.9	TMA16	-0.562668	0.000484024	0.0084821
ENSG00000154447.14	SH3RF1	0.556803	0.0190452	0.0917381
ENSG00000056050.6	C4orf27	-0.678563	0.00129878	0.0164278
ENSG00000109576.13	AADAT	-0.572307	0.00702341	0.0478214
ENSG00000164104.11	HMGB2	-0.597794	1.53381e-05	0.000691591
ENSG00000164105.3	SAP30	-0.863772	0.0020962	0.0220109
ENSG00000164106.7	SCRG1	-1.43627	0.00698716	0.0477237
ENSG00000129128.12	SPCS3	-0.338808	0.0173778	0.0864789
ENSG00000164305.17	CASP3	-0.388395	0.018826	0.091018
ENSG00000151726.13	ACSL1	0.585554	0.000250543	0.0053085
ENSG00000164323.12	CFAP97	-0.480473	0.00203259	0.0215531
ENSG00000154556.17	SORBS2	-1.16918	1.37786e-10	4.28877e-08
ENSG00000083857.13	FAT1	-0.329778	0.00261333	0.0255537
ENSG00000109536.11	FRG1	-0.472743	0.00424421	0.0346221
ENSG00000250848.1	CTD-2083E4.5	1.18565	0.000883624	0.0126941
ENSG00000206077.10	ZDHHC11B	-0.581559	8.59375e-05	0.00244231
ENSG00000113504.20	SLC12A7	0.768712	0.00401552	0.0334788
ENSG00000171421.12	MRPL36	-0.492351	0.0139193	0.0751309
ENSG00000124275.14	MTRR	-0.396182	0.00173796	0.0194966
ENSG00000124279.11	FASTKD3	-0.725848	5.09951e-05	0.00165835
ENSG00000112902.11	SEMA5A	0.354896	0.0050385	0.0388145
ENSG00000150756.13	FAM173B	-0.572763	0.0014872	0.0177069
ENSG00000164236.11	ANKRD33B	1.14386	4.73113e-12	2.81137e-09
ENSG00000112977.15	DAP	0.518704	0.000254401	0.00535284
ENSG00000250182.3	EEF1A1P13	-0.811009	0.0176164	0.0872675
ENSG00000154122.12	ANKH	0.645292	3.22919e-05	0.00118714
ENSG00000183580.9	FBXL7	0.676036	7.75324e-05	0.00226155
ENSG00000173545.4	ZNF622	-0.422218	0.00340253	0.0298732
ENSG00000154153.13	FAM134B	1.27346	0.00952077	0.0588766
ENSG00000213430.6	HSPD1P1	-0.937428	0.00781115	0.0514175
ENSG00000082213.17	C5orf22	-0.486771	0.000779884	0.0116656
ENSG00000133401.15	PDZD2	1.11475	7.96282e-05	0.00229797
ENSG00000056097.15	ZFR	-0.349056	0.00532586	0.040315
ENSG00000113387.11	SUB1	-0.33267	0.00940025	0.0582691
ENSG00000113407.13	TARS	-0.320822	0.0167351	0.0845031
ENSG00000164175.14	SLC45A2	-0.37167	0.00167272	0.0190649
ENSG00000039560.13	RAI14	-0.448887	0.000141707	0.003571
ENSG00000113460.12	BRIX1	-0.565602	8.95125e-05	0.00251655
ENSG00000168685.14	IL7R	-0.982221	6.7478e-05	0.00206107
ENSG00000145604.15	SKP2	-0.581253	2.44753e-05	0.000993618
ENSG00000079215.13	SLC1A3	-0.471771	0.000690404	0.0108351
ENSG00000113569.15	NUP155	-0.39501	0.00186018	0.0203329
ENSG00000132356.11	PRKAA1	-0.377929	0.00437672	0.0353148
ENSG00000145592.13	RPL37	-0.367394	0.00128098	0.016306
ENSG00000083720.12	OXCT1	-0.395047	0.00190375	0.0206444
ENSG00000151876.12	FBXO4	-0.66223	0.00237832	0.0240276
ENSG00000112964.13	GHR	-0.355836	0.00864295	0.0552245
ENSG00000172262.11	ZNF131	-0.425999	0.00256326	0.0252601
ENSG00000261604.1	CTD-2636A23.2	2.35275	1.9128e-06	0.000134441
ENSG00000112972.14	HMGCS1	0.589154	1.45259e-06	0.000111704
ENSG00000172244.8	C5orf34	-0.624522	0.000996664	0.0137151
ENSG00000213949.8	ITGA1	-0.917621	0.00237606	0.0240269
ENSG00000152684.10	PELO	-0.426175	0.00602597	0.0434178
ENSG00000164172.18	MOCS2	-0.44675	0.00567213	0.0419173
ENSG00000164258.11	NDUFS4	-0.471987	0.0100829	0.0609682
ENSG00000185305.10	ARL15	0.670501	0.00592176	0.0430802
ENSG00000178996.12	SNX18	-0.332995	0.0199214	0.0943332
ENSG00000164294.13	GPX8	-0.64972	0.00042481	0.00764795
ENSG00000067248.9	DHX29	-0.405387	0.0041476	0.0341971
ENSG00000039123.15	SKIV2L2	-0.505274	0.000539933	0.00916456
ENSG00000134352.19	IL6ST	-0.314085	0.0160604	0.0822428
ENSG00000095015.5	MAP3K1	-0.358647	0.0143879	0.0767099
ENSG00000145632.14	PLK2	-0.901748	3.19103e-09	6.51818e-07
ENSG00000164181.13	ELOVL7	1.5245	4.40738e-08	5.87935e-06
ENSG00000188725.7	SMIM15	-0.393853	0.00410157	0.0338937
ENSG00000130449.5	ZSWIM6	0.748132	7.13431e-05	0.00212108
ENSG00000086189.9	DIMT1	-0.421095	0.00559926	0.0416377
ENSG00000113593.11	PPWD1	-0.363159	0.0132869	0.0730752
ENSG00000113595.14	TRIM23	-0.414942	0.0120708	0.0690257
ENSG00000113597.17	TRAPPC13	-0.510627	0.0095339	0.058902
ENSG00000145740.18	SLC30A5	-0.313033	0.0201822	0.0953184
ENSG00000134057.14	CCNB1	-0.529266	0.000133822	0.00342359
ENSG00000134056.11	MRPS36	-0.69676	0.00126671	0.0161716
ENSG00000134058.10	CDK7	-0.500793	0.0029685	0.0275424
ENSG00000085231.13	AK6	-0.694638	0.000176103	0.00417948
ENSG00000273841.4	TAF9	-0.41051	0.00829627	0.0536651
ENSG00000205571.12	SMN2	-0.681053	0.00697551	0.047694
ENSG00000172062.16	SMN1	-0.674537	0.00205646	0.0216982
ENSG00000145736.14	GTF2H2	-0.492786	0.00417569	0.034311
ENSG00000131711.14	MAP1B	0.831884	6.55986e-13	5.04454e-10
ENSG00000113048.16	MRPS27	-0.338185	0.00570198	0.0420857
ENSG00000083312.17	TNPO1	-0.382612	0.00253256	0.0251396
ENSG00000164338.9	UTP15	-0.58505	3.05309e-05	0.00115023
ENSG00000171617.13	ENC1	-0.515062	0.00675302	0.0468341
ENSG00000164346.9	NSA2	-0.502981	0.000865327	0.0125209
ENSG00000132846.5	ZBED3	1.12337	2.01125e-07	2.03997e-05
ENSG00000152413.14	HOMER1	-0.425695	0.00442317	0.0356059
ENSG00000177034.14	MTX3	-0.351324	0.00913659	0.0571857
ENSG00000039319.16	ZFYVE16	-0.358497	0.0200479	0.0948899
ENSG00000228716.6	DHFR	-0.419323	0.00153942	0.0180979
ENSG00000131732.11	ZCCHC9	-0.672206	5.00503e-06	0.000290803
ENSG00000174695.9	TMEM167A	-0.298866	0.0209036	0.0977268
ENSG00000152422.15	XRCC4	-0.391398	0.0151468	0.0793964
ENSG00000038427.15	VCAN	-1.48597	2.76494e-11	1.166e-08
ENSG00000134480.13	CCNH	-0.426394	0.00245965	0.0247069
ENSG00000245526.8	LINC00461	-0.976527	0.0186486	0.0904819
ENSG00000081189.13	MEF2C	-0.319951	0.016925	0.0849049
ENSG00000153140.8	CETN3	-0.784909	5.13898e-05	0.00166292
ENSG00000113356.10	POLR3G	-0.493472	0.000404982	0.00738401
ENSG00000113391.16	FAM172A	-0.423858	0.0210855	0.0983765
ENSG00000249353.2	NPM1P27	-0.751718	0.000603722	0.00985325
ENSG00000133302.12	SLF1	-0.488622	0.0017453	0.0195345
ENSG00000198677.10	TTC37	-0.368317	0.0112782	0.0660276
ENSG00000164291.16	ARSK	-0.787915	0.00185536	0.0202971
ENSG00000164292.12	RHOBTB3	-0.491834	6.23921e-05	0.00194131
ENSG00000058729.10	RIOK2	-0.74737	4.11908e-06	0.0002493
ENSG00000153922.10	CHD1	-0.338607	0.00728002	0.0489063
ENSG00000173930.8	SLCO4C1	1.50634	0.00119246	0.0155115
ENSG00000145723.16	GIN1	-0.721723	0.000616944	0.0100066
ENSG00000145725.19	PPIP5K2	-0.406313	0.00358812	0.0309825
ENSG00000181751.9	C5orf30	-0.606064	2.66327e-05	0.00104866
ENSG00000112874.9	NUDT12	-0.483634	0.0120679	0.0690257
ENSG00000112893.9	MAN2A1	-0.332818	0.0187963	0.0909753
ENSG00000164209.16	SLC25A46	-0.395187	0.00877442	0.055819
ENSG00000134987.11	WDR36	-0.549459	6.477e-05	0.00199482
ENSG00000224032.6	EPB41L4A-AS1	-0.583788	0.00695781	0.0476477
ENSG00000129625.12	REEP5	-0.321323	0.014879	0.0784642
ENSG00000047188.15	YTHDC2	-0.367426	0.0127926	0.0715301
ENSG00000145782.12	ATG12	-0.461593	0.000552013	0.00929333
ENSG00000145781.8	COMMD10	-0.493242	0.00327256	0.0292628
ENSG00000133835.14	HSD17B4	-0.504947	0.000872269	0.0125694
ENSG00000205302.6	SNX2	-0.419185	0.0045958	0.0366124
ENSG00000064651.13	SLC12A2	-0.415834	0.00557491	0.0415512
ENSG00000066583.11	ISOC1	-0.490378	0.00555425	0.0415156
ENSG00000186687.15	LYRM7	-0.329588	0.0167946	0.084705
ENSG00000155329.11	ZCCHC10	-0.551152	0.000532837	0.00911751
ENSG00000170606.13	HSPA4	-0.323338	0.0136819	0.0744501
ENSG00000113583.7	C5orf15	-0.372185	0.011618	0.0673
ENSG00000081059.19	TCF7	0.926127	4.2732e-06	0.000257436
ENSG00000043143.20	JADE2	1.04174	3.34411e-05	0.00121101
ENSG00000145833.15	DDX46	-0.345561	0.0048835	0.0381602
ENSG00000120708.16	TGFBI	-0.705799	6.10047e-06	0.00033509
ENSG00000113658.16	SMAD5	-0.310537	0.0180403	0.088529
ENSG00000112984.11	KIF20A	-0.509875	2.90963e-05	0.00110897
ENSG00000094880.10	CDC23	-0.403922	0.00753013	0.050095
ENSG00000120738.7	EGR1	2.07992	1.06391e-08	1.76057e-06
ENSG00000113013.12	HSPA9	-0.317391	0.0160739	0.0822762
ENSG00000146006.7	LRRTM2	0.93482	0.000175051	0.00417599
ENSG00000112855.14	HARS2	-0.397654	0.00599508	0.0433447
ENSG00000146007.10	ZMAT2	-0.423619	0.00201501	0.0214864
ENSG00000131504.15	DIAPH1	0.576314	5.72593e-07	5.14417e-05
ENSG00000246422.2	CTD-2024I7.13	1.24763	7.22703e-05	0.00213753
ENSG00000113552.15	GNPDA1	-0.455158	0.000192055	0.00442489
ENSG00000187678.8	SPRY4	0.532653	0.000153898	0.00381767
ENSG00000145819.15	ARHGAP26	0.851323	8.96585e-08	1.08528e-05
ENSG00000145817.16	YIPF5	-0.508599	0.000331271	0.00648309
ENSG00000133706.17	LARS	-0.413849	0.00392577	0.0330254
ENSG00000091009.7	RBM27	-0.505437	0.00162447	0.0187603
ENSG00000113657.12	DPYSL3	-0.31707	0.00682562	0.0470619
ENSG00000250072.5	CTC-529P8.1	1.7025	0.000235689	0.00507605
ENSG00000164284.14	GRPEL2	-0.344532	0.0203674	0.0960546
ENSG00000086589.11	RBM22	-0.425138	0.00252139	0.0250663
ENSG00000197083.11	ZNF300P1	-0.604934	0.0164734	0.0838289
ENSG00000196743.8	GM2A	0.59594	1.46438e-06	0.000111952
ENSG00000123643.12	SLC36A1	0.590324	0.00156458	0.0182949
ENSG00000055147.17	FAM114A2	-0.448563	0.00219756	0.0227689
ENSG00000037749.11	MFAP3	-0.356689	0.0206915	0.0970805
ENSG00000170271.10	FAXDC2	0.555409	0.0043816	0.0353148
ENSG00000082516.8	GEMIN5	-0.522809	2.68025e-05	0.00104866
ENSG00000170624.13	SGCD	-0.447665	0.0205892	0.0967514
ENSG00000155868.7	MED7	-0.574056	0.00375663	0.0319314
ENSG00000113263.12	ITK	-1.65396	0.000194973	0.00446422
ENSG00000113272.13	THG1L	-0.969935	2.17633e-06	0.000149176
ENSG00000254350.1	RP11-542A14.1	0.898783	0.00268999	0.025953
ENSG00000164330.16	EBF1	0.846284	0.000810439	0.0119987
ENSG00000113312.10	TTC1	-0.311539	0.0186691	0.0905271
ENSG00000072571.19	HMMR	-0.432433	0.00219627	0.0227689
ENSG00000038274.16	MAT2B	-0.365341	0.0124072	0.0702772
ENSG00000113643.8	RARS	-0.501893	0.000455925	0.00808734
ENSG00000184347.14	SLIT3	1.45186	0.00127582	0.0162561
ENSG00000072786.12	STK10	0.630739	0.000486989	0.00849988
ENSG00000253218.1	KLF3P1	1.17679	0.017564	0.0871073
ENSG00000174705.11	SH3PXD2B	1.19713	0.00596872	0.0432626
ENSG00000164466.12	SFXN1	-0.288674	0.0152241	0.0796735
ENSG00000113749.6	HRH2	0.959189	0.0060406	0.0434372
ENSG00000146083.11	RNF44	0.585481	0.0142358	0.0762098
ENSG00000197451.10	HNRNPAB	-0.300211	0.0160169	0.0821929
ENSG00000169045.17	HNRNPH1	-0.361307	0.00143281	0.0173169
ENSG00000161013.16	MGAT4B	0.607617	0.00814216	0.0530094
ENSG00000131459.12	GFPT2	1.15745	0.0170836	0.0855029
ENSG00000113300.11	CNOT6	0.412574	0.00202068	0.0215112
ENSG00000272320.1	RP11-506K6.4	1.02008	0.00136755	0.0168791
ENSG00000231811.2	RP3-527G5.1	0.600121	0.00610874	0.0438548
ENSG00000124787.13	RPP40	-1.3116	2.5171e-07	2.49288e-05
ENSG00000124782.19	RREB1	0.562884	2.99191e-05	0.00113372
ENSG00000124784.8	RIOK1	-0.504819	0.000377978	0.00715094
ENSG00000188428.17	BLOC1S5	-0.529978	0.00304616	0.0279064
ENSG00000124802.11	EEF1E1	-0.615106	0.00211887	0.0221535
ENSG00000183674.11	LINC00518	-0.48668	0.00618282	0.0442127
ENSG00000111845.4	PAK1IP1	-0.674326	5.24708e-06	0.000300856
ENSG00000111843.13	TMEM14C	-0.359879	0.0195848	0.0932721
ENSG00000137210.13	TMEM14B	-0.478683	0.00556595	0.0415376
ENSG00000224531.5	SMIM13	-0.428427	0.00065894	0.0104803
ENSG00000145979.17	TBC1D7	-0.301297	0.0213842	0.0994151
ENSG00000225921.6	NOL7	-0.482907	0.00124052	0.0159134
ENSG00000047579.19	DTNBP1	0.752467	0.000894113	0.0127746
ENSG00000007944.14	MYLIP	-0.623322	0.000839233	0.0122447
ENSG00000124788.17	ATXN1	0.884059	4.90975e-06	0.000287138
ENSG00000124795.14	DEK	-0.379157	0.00325628	0.0291674
ENSG00000172201.10	ID4	-0.897023	5.39165e-07	4.89479e-05
ENSG00000112242.14	E2F3	0.345328	0.00153039	0.0180383
ENSG00000145996.11	CDKAL1	-0.332613	0.0190014	0.091592
ENSG00000124766.5	SOX4	-0.55161	0.00571028	0.0420857
ENSG00000272168.5	CASC15	-2.06996	2.01297e-07	2.03997e-05
ENSG00000124532.14	MRS2	-0.431798	0.00216298	0.0225147
ENSG00000112312.9	GMNN	-0.577433	0.000343089	0.00666448
ENSG00000111913.15	FAM65B	0.639806	0.0142257	0.0762046
ENSG00000278463.1	HIST1H2AB	-0.778784	0.00104183	0.0141431
ENSG00000276410.2	HIST1H2BB	-0.524038	0.00219253	0.0227664
ENSG00000273983.1	HIST1H3G	-0.439292	0.016831	0.0847634
ENSG00000146109.4	ABT1	-0.589284	0.00453871	0.0362681
ENSG00000181315.10	ZNF322	-0.545329	0.00732976	0.0490891
ENSG00000204681.10	GABBR1	0.768964	0.00132054	0.0165043
ENSG00000214922.9	HLA-F-AS1	0.754838	0.0022132	0.0228902
ENSG00000066379.14	ZNRD1	-0.519625	0.00802447	0.0525045
ENSG00000236603.2	RANP1	-1.49383	0.00302234	0.0278114
ENSG00000146112.11	PPP1R18	0.803628	0.000198791	0.0045118
ENSG00000228022.5	HCG20	1.10868	0.0123698	0.0701502
ENSG00000204580.11	DDR1	0.963077	0.000107631	0.00291316
ENSG00000204520.12	MICA	0.429219	0.0159526	0.0819866
ENSG00000213722.8	DDAH2	0.887292	0.0143274	0.0765121
ENSG00000204392.10	LSM2	-0.528395	0.00164324	0.0188936
ENSG00000204387.12	C6orf48	-0.385421	0.00753277	0.050095
ENSG00000179344.16	HLA-DQB1	-0.389847	0.0158107	0.0815679
ENSG00000204248.10	COL11A2	1.16589	0.001196	0.0155421
ENSG00000231925.11	TAPBP	1.20443	5.74178e-06	0.000322156
ENSG00000196821.9	C6orf106	0.40222	0.00163378	0.0188346
ENSG00000124562.9	SNRPC	-0.359929	0.0198565	0.0940863
ENSG00000146197.8	SCUBE3	0.782808	6.01742e-05	0.00190046
ENSG00000007866.18	TEAD3	1.25377	0.0124439	0.0704239
ENSG00000096063.14	SRPK1	-0.338522	0.00616352	0.0441269
ENSG00000112078.13	KCTD20	-0.334918	0.0063359	0.0449426
ENSG00000112081.16	SRSF3	-0.305335	0.0146611	0.0776598
ENSG00000124762.13	CDKN1A	0.567387	0.0060269	0.0434178
ENSG00000124772.11	CPNE5	1.0741	0.00226761	0.0233054
ENSG00000137168.7	PPIL1	-0.511955	0.000115789	0.00307664
ENSG00000156639.11	ZFAND3	0.397789	0.0204748	0.096387
ENSG00000124767.6	GLO1	-0.357355	0.0129381	0.0719745
ENSG00000281969.1	XXyac-YR38GF2.1	1.27013	0.00646774	0.0455605
ENSG00000124596.16	OARD1	-0.446739	0.0118304	0.0682519
ENSG00000137166.14	FOXP4	1.09887	0.00261011	0.0255537
ENSG00000048544.5	MRPS10	-0.387226	0.00443907	0.0356525
ENSG00000146223.14	RPL7L1	-0.347326	0.00194322	0.0209428
ENSG00000171453.17	POLR1C	-0.405901	0.00896658	0.0565461
ENSG00000124571.17	XPO5	-0.275729	0.0132469	0.0729471
ENSG00000181577.15	C6orf223	1.40881	0.000279515	0.00572229
ENSG00000137216.18	TMEM63B	0.680083	0.0119547	0.0686059
ENSG00000096401.7	CDC5L	-0.460179	0.000490188	0.00851026
ENSG00000001561.6	ENPP4	-0.454062	0.00136861	0.0168791
ENSG00000244694.7	PTCHD4	-0.909939	0.000982337	0.0135895
ENSG00000031691.6	CENPQ	-0.496784	0.00889874	0.0561996
ENSG00000112118.17	MCM3	-0.312847	0.00823224	0.0533972
ENSG00000096092.5	TMEM14A	-0.447783	0.0109845	0.0647468
ENSG00000001084.10	GCLC	-0.343429	0.0129556	0.072041
ENSG00000151914.18	DST	-0.365042	0.00285364	0.0268
ENSG00000112200.16	ZNF451	-0.294191	0.017614	0.0872675
ENSG00000112208.11	BAG2	-0.646691	2.68403e-05	0.00104866
ENSG00000146143.17	PRIM2	-0.409612	0.00603548	0.0434242
ENSG00000112245.9	PTP4A1	0.409319	0.00638165	0.0451203
ENSG00000082293.12	COL19A1	-1.15587	1.3396e-11	5.83754e-09
ENSG00000112280.15	COL9A1	0.812727	0.0197542	0.0937714
ENSG00000232422.1	KNOP1P4	1.39542	0.00511411	0.0391662
ENSG00000164430.15	MB21D1	-0.584318	0.00148196	0.0176767
ENSG00000135297.15	MTO1	-0.507021	0.000534715	0.00912216
ENSG00000156508.17	EEF1A1	-0.303663	0.0189857	0.091559
ENSG00000119899.12	SLC17A5	0.457782	0.00665176	0.0463531
ENSG00000156535.13	CD109	0.326039	0.0177098	0.0874653
ENSG00000112695.11	COX7A2	-0.412892	0.011265	0.06598
ENSG00000112697.15	TMEM30A	-0.345555	0.00965754	0.0594691
ENSG00000112742.9	TTK	-0.522766	0.000714531	0.0110638
ENSG00000013375.15	PGM3	-0.481346	0.000918554	0.0130241
ENSG00000065833.8	ME1	0.492305	0.00133929	0.0166907
ENSG00000065615.13	CYB5R4	-0.42218	0.0153904	0.0802288
ENSG00000135318.11	NT5E	-0.930093	8.49283e-08	1.04742e-05
ENSG00000203875.10	SNHG5	-0.377632	0.0100567	0.0608944
ENSG00000135336.14	ORC3	-0.439062	0.00343405	0.0300437
ENSG00000111880.15	RNGTT	-0.379761	0.0159295	0.0819776
ENSG00000146281.5	PM20D2	-0.81252	2.28905e-06	0.000154251
ENSG00000198833.6	UBE2J1	-0.388804	0.00477317	0.037681
ENSG00000135299.16	ANKRD6	0.633147	6.18844e-05	0.00193082
ENSG00000083099.10	LYRM2	-0.357573	0.00535028	0.0404068
ENSG00000112159.11	MDN1	-0.255637	0.0111682	0.06556
ENSG00000112182.14	BACH2	1.83052	0.00018343	0.00428977
ENSG00000172469.14	MANEA	-0.493522	0.00302868	0.0278328
ENSG00000014123.9	UFL1	-0.539804	0.00115023	0.0150974
ENSG00000123545.5	NDUFAF4	-0.65372	4.13312e-05	0.00142943
ENSG00000184486.8	POU3F2	-0.700033	0.000633152	0.0102161
ENSG00000112234.8	FBXL4	-0.406554	0.00653249	0.0458642
ENSG00000132423.10	COQ3	-0.57709	0.00026714	0.00553494
ENSG00000112249.13	ASCC3	-0.56831	7.1039e-05	0.00212108
ENSG00000187772.6	LIN28B	-0.649577	8.83833e-07	7.60155e-05
ENSG00000057663.12	ATG5	-0.444892	0.00650978	0.0457424
ENSG00000130348.11	QRSL1	-0.535129	0.000148342	0.0037009
ENSG00000130349.9	C6orf203	-0.562369	0.0034209	0.0300144
ENSG00000025796.13	SEC63	0.329986	0.020421	0.0961684
ENSG00000112365.4	ZBTB24	-0.319801	0.0119321	0.0685264
ENSG00000168438.14	CDC40	-0.536773	0.000141769	0.003571
ENSG00000155115.6	GTF3C6	-0.508635	0.00159054	0.0184647
ENSG00000197498.12	RPF2	-0.610927	7.89527e-06	0.00041286
ENSG00000271789.1	RP5-1112D6.7	0.89784	0.00305692	0.0279776
ENSG00000218676.1	BRD7P4	0.730895	0.00317761	0.0286604
ENSG00000111832.12	RWDD1	-0.409696	0.0067621	0.0468722
ENSG00000196911.9	KPNA5	-0.487375	0.0104426	0.0624214
ENSG00000047932.13	GOPC	-0.402882	0.00559676	0.0416377
ENSG00000196376.10	SLC35F1	-1.05947	0.00261672	0.0255668
ENSG00000111875.7	ASF1A	-0.487939	0.00879284	0.0558658
ENSG00000025156.12	HSF2	-0.653087	3.16427e-05	0.00116886
ENSG00000111897.6	SERINC1	-0.305433	0.0196392	0.093463
ENSG00000146373.16	RNF217	0.437992	0.0192796	0.0924584
ENSG00000111907.20	TPD52L1	1.16897	6.50927e-09	1.18189e-06
ENSG00000066651.17	TRMT11	-0.403297	0.0121395	0.0692708
ENSG00000203760.8	CENPW	-0.442724	0.0186222	0.0904341
ENSG00000146376.10	ARHGAP18	-0.387926	0.00548901	0.0412319
ENSG00000112282.17	MED23	-0.499437	0.00132854	0.0165726
ENSG00000197594.11	ENPP1	-0.719855	3.51738e-06	0.000217928
ENSG00000118523.5	CTGF	-0.771544	6.08605e-05	0.00191046
ENSG00000280155.1	RP3-523C21.3	-0.901709	0.0128863	0.0718389
ENSG00000079931.14	MOXD1	-0.668743	1.16876e-05	0.000564243
ENSG00000146409.10	SLC18B1	-0.523068	0.00184006	0.0201974
ENSG00000221500.1	SNORD100	-0.818707	0.0173182	0.0862808
ENSG00000028839.9	TBPL1	-0.537122	0.00112533	0.0149203
ENSG00000118515.11	SGK1	-0.433416	0.0002309	0.00500748
ENSG00000029363.15	BCLAF1	-0.537407	0.000182566	0.00428488
ENSG00000027697.12	IFNGR1	-0.511678	0.00330342	0.029358
ENSG00000237499.6	RP11-356I2.4	0.980454	0.0148936	0.0784792
ENSG00000118503.14	TNFAIP3	1.43576	1.33246e-06	0.000105571
ENSG00000112379.8	ARFGEF3	1.16563	9.84297e-09	1.7157e-06
ENSG00000216802.1	RP11-390P2.2	0.644214	0.0145209	0.0771675
ENSG00000009844.15	VTA1	-0.406353	0.00271991	0.026126
ENSG00000112414.14	ADGRG6	-0.280862	0.0196344	0.093463
ENSG00000010818.8	HIVEP2	0.302214	0.0164991	0.0838941
ENSG00000034693.14	PEX3	-0.595369	0.00111461	0.0148082
ENSG00000001036.13	FUCA2	-0.328281	0.0189779	0.091559
ENSG00000135521.8	LTV1	-0.437026	0.00479066	0.0377507
ENSG00000118508.4	RAB32	-0.43526	0.00487706	0.0381326
ENSG00000055208.17	TAB2	0.412524	0.00377035	0.0320063
ENSG00000120253.13	NUP43	-0.365583	0.00606033	0.0435551
ENSG00000120278.14	PLEKHG1	0.985656	3.87132e-06	0.000237604
ENSG00000181472.4	ZBTB2	-0.354818	0.0112622	0.06598
ENSG00000155906.16	RMND1	-0.384684	0.00618903	0.0442127
ENSG00000146476.10	ARMT1	-0.409251	0.00334196	0.0295599
ENSG00000112029.9	FBXO5	-0.467693	0.00155975	0.0182748
ENSG00000049618.21	ARID1B	0.399634	0.0037913	0.0320816
ENSG00000078269.13	SYNJ2	0.550467	0.00259096	0.0254674
ENSG00000272047.1	GTF2H5	-0.901417	2.72788e-05	0.00105821
ENSG00000130338.12	TULP4	0.342001	0.00373599	0.0318687
ENSG00000092820.17	EZR	0.324647	0.012109	0.069127
ENSG00000130363.11	RSPH3	0.673337	0.0172546	0.086128
ENSG00000146457.14	WTAP	-0.303163	0.0153715	0.0802288
ENSG00000120438.11	TCP1	-0.345973	0.00918657	0.0573525
ENSG00000197081.12	IGF2R	0.313102	0.00649929	0.0457048
ENSG00000213073.4	RP11-288H12.3	0.755594	4.60554e-05	0.00153378
ENSG00000112531.16	QKI	-0.292785	0.0119074	0.0684962
ENSG00000223414.2	LINC00473	0.403893	0.00614475	0.0440211
ENSG00000071242.11	RPS6KA2	0.521459	0.0190929	0.0919342
ENSG00000130023.15	ERMARD	-0.475945	0.0160261	0.0821929
ENSG00000112584.13	FAM120B	0.579812	7.42889e-06	0.00039319
ENSG00000071994.10	PDCD2	-0.465881	0.000974811	0.0135284
ENSG00000273151.1	RP11-449P15.2	1.63159	0.00147196	0.0176217
ENSG00000106266.8	SNX8	0.737915	0.0184429	0.0896696
ENSG00000106263.17	EIF3B	-0.28082	0.0126935	0.0711283
ENSG00000136295.14	TTYH3	0.700075	0.00268723	0.0259455
ENSG00000146535.13	GNA12	0.676828	0.0104838	0.0625818
ENSG00000164916.10	FOXK1	0.627554	0.000440186	0.00786141
ENSG00000164654.15	MIOS	-0.567949	0.000774166	0.0116452
ENSG00000106399.11	RPA3	-0.664832	0.000755945	0.0115046
ENSG00000189043.9	NDUFA4	-0.497037	0.00540751	0.0407449
ENSG00000106443.15	PHF14	-0.492095	0.000262702	0.00546863
ENSG00000122644.12	ARL4A	-0.62519	0.00645319	0.045503
ENSG00000105849.5	TWISTNB	-0.488799	0.00130749	0.0164648
ENSG00000105855.9	ITGB8	-0.530187	0.000886552	0.0127082
ENSG00000004846.16	ABCB5	-0.975812	3.15349e-10	8.7714e-08
ENSG00000164649.19	CDCA7L	-0.475924	0.000910207	0.0129479
ENSG00000136243.16	NUPL2	-0.4875	0.00851622	0.0546283
ENSG00000136235.15	GPNMB	-0.42718	0.000584943	0.00961991
ENSG00000156928.4	MALSU1	-0.585263	0.00320616	0.0288466
ENSG00000172115.8	CYCS	-0.332601	0.0156854	0.0813107
ENSG00000122565.18	CBX3	-0.415847	0.00233172	0.0237384
ENSG00000153814.11	JAZF1	0.526377	0.00315038	0.0284623
ENSG00000146592.16	CREB5	0.706585	0.00212033	0.0221535
ENSG00000272568.5	CTB-113D17.1	0.925146	0.0180365	0.088529
ENSG00000106069.20	CHN2	0.896961	3.60955e-07	3.43362e-05
ENSG00000235669.1	AC004593.3	1.85978	0.000544956	0.00921631
ENSG00000237065.2	NANOGP4	2.02685	2.66791e-05	0.00104866
ENSG00000122574.10	WIPF3	1.42524	9.50426e-07	8.01608e-05
ENSG00000106080.10	FKBP14	-0.441631	0.000585009	0.00961991
ENSG00000196295.11	AC005154.6	0.376208	0.00144489	0.0174253
ENSG00000106355.9	LSM5	-0.509573	0.00110164	0.0146813
ENSG00000122643.18	NT5C3A	-0.450207	0.00263969	0.0256379
ENSG00000122545.18	SEPT7	-0.383207	0.00550375	0.041256
ENSG00000011426.10	ANLN	-0.310119	0.0107799	0.0638688
ENSG00000086289.11	EPDR1	-0.474266	0.00873735	0.0556644
ENSG00000241127.7	YAE1D1	-0.563162	0.00246256	0.0247069
ENSG00000188185.11	LINC00265	0.589507	0.0157019	0.0813278
ENSG00000106571.12	GLI3	0.907077	1.07097e-05	0.000528333
ENSG00000106591.3	MRPL32	-0.483375	0.000900366	0.0128499
ENSG00000136206.3	SPDYE1	1.01944	0.010371	0.0621078
ENSG00000136271.10	DDX56	-0.396183	0.00724464	0.0487187
ENSG00000232956.8	SNHG15	-0.73174	7.74503e-06	0.000406629
ENSG00000136280.15	CCM2	0.824327	0.00217022	0.0225706
ENSG00000164742.14	ADCY1	0.886216	1.68202e-06	0.000123534
ENSG00000106070.17	GRB10	0.294467	0.00828353	0.0536357
ENSG00000106078.17	COBL	0.816711	0.00185005	0.020256
ENSG00000132432.13	SEC61G	-0.47602	0.00956452	0.0590075
ENSG00000132434.9	LANCL2	-0.468524	0.00343573	0.0300437
ENSG00000146731.10	CCT6A	-0.320255	0.0153185	0.0800715
ENSG00000146757.13	ZNF92	-0.611556	8.44668e-05	0.00240574
ENSG00000169902.13	TPST1	-0.56223	0.00210296	0.0220642
ENSG00000225648.5	SBDSP1	-0.523201	0.00204527	0.0216151
ENSG00000196313.11	POM121	0.652563	0.000101929	0.00279354
ENSG00000106638.15	TBL2	-0.366147	0.0120823	0.0690349
ENSG00000272391.5	POM121C	0.714285	2.3672e-05	0.000967075
ENSG00000091073.19	DTX2	1.01035	0.0168928	0.0849049
ENSG00000127947.15	PTPN12	0.647624	1.28512e-05	0.000610925
ENSG00000187257.14	RSBN1L	-0.351675	0.0196676	0.0935301
ENSG00000075223.13	SEMA3C	-0.93684	2.50358e-06	0.0001653
ENSG00000075213.10	SEMA3A	-1.03369	1.09575e-09	2.46979e-07
ENSG00000006634.7	DBF4	-0.453371	0.00158034	0.0184298
ENSG00000075142.13	SRI	-0.435303	0.00248541	0.0248408
ENSG00000164647.8	STEAP1	-0.667638	0.000873022	0.0125694
ENSG00000127989.13	MTERF1	-0.338937	0.021487	0.0997688
ENSG00000157259.6	GATAD1	-0.336941	0.0165713	0.0840509
ENSG00000004766.15	VPS50	-0.464026	0.00358374	0.0309651
ENSG00000105825.11	TFPI2	-0.677338	0.000252198	0.00533492
ENSG00000127920.5	GNG11	-0.717643	0.000197296	0.00449347
ENSG00000105829.11	BET1	-0.514063	0.00596493	0.0432626
ENSG00000127995.16	CASD1	-0.524358	0.0024318	0.0244546
ENSG00000105854.12	PON2	-0.308781	0.0191429	0.0921072
ENSG00000164715.5	LMTK2	0.457696	0.00176958	0.0197032
ENSG00000205356.9	TECPR1	0.691914	0.0158311	0.0816086
ENSG00000006453.13	BAIAP2L1	0.464495	0.00512551	0.0392306
ENSG00000196367.12	TRRAP	0.765252	7.61758e-07	6.68354e-05
ENSG00000106261.16	ZKSCAN1	0.420537	0.000129983	0.00335161
ENSG00000214300.7	SPDYE3	0.685013	0.0108891	0.0643549
ENSG00000232445.1	RP11-132A1.4	-0.532748	0.0129895	0.0721069
ENSG00000257923.9	CUX1	0.758866	9.03791e-07	7.69813e-05
ENSG00000272219.1	CTB-181H17.1	1.70943	0.00151624	0.0179383
ENSG00000168255.19	POLR2J3	0.704523	0.0192552	0.0924435
ENSG00000228049.7	POLR2J2	1.2861	0.00682297	0.0470619
ENSG00000222011.8	FAM185A	-0.726169	0.000366735	0.00697864
ENSG00000161040.16	FBXL13	-0.70255	4.87313e-05	0.00160067
ENSG00000170632.13	ARMC10	-0.378946	0.00449497	0.035955
ENSG00000105819.13	PMPCB	-0.38906	0.00627241	0.0446863
ENSG00000105821.14	DNAJC2	-0.48846	0.000390559	0.00726284
ENSG00000161057.10	PSMC2	-0.483887	0.000253589	0.00535284
ENSG00000244490.1	RWDD4P1	1.05196	0.00195593	0.0210391
ENSG00000091127.13	PUS7	-0.494067	9.74819e-05	0.00269425
ENSG00000075790.10	BCAP29	-0.309725	0.0192756	0.0924584
ENSG00000091137.11	SLC26A4	-0.626079	0.00634527	0.0449603
ENSG00000091140.12	DLD	-0.357089	0.0122838	0.0698201
ENSG00000091136.13	LAMB1	-0.322486	0.0048872	0.0381663
ENSG00000177683.13	THAP5	-0.460438	0.00216062	0.0225147
ENSG00000128590.4	DNAJB9	-0.548014	0.00250918	0.0249701
ENSG00000184903.9	IMMP2L	-0.880272	1.34731e-07	1.46779e-05
ENSG00000173114.12	LRRN3	-1.03587	4.14689e-10	1.08425e-07
ENSG00000146802.12	TMEM168	-0.323854	0.0144345	0.0767707
ENSG00000135272.9	MDFIC	-0.492377	0.000487897	0.00850436
ENSG00000198898.12	CAPZA2	-0.427937	0.00411216	0.0339383
ENSG00000071243.15	ING3	-0.567775	0.000196722	0.00448822
ENSG00000008311.14	AASS	-0.352268	0.0169316	0.0849049
ENSG00000081803.15	CADPS2	-0.673717	0.00775255	0.0511606
ENSG00000272686.1	RP11-390E23.6	-1.12038	0.000256834	0.00538075
ENSG00000128513.14	POT1	-0.415761	0.00863166	0.0551793
ENSG00000279078.1	SND1-IT1	0.585346	0.0070664	0.0479891
ENSG00000128594.7	LRRC4	0.657734	0.00402822	0.0335102
ENSG00000128596.16	CCDC136	0.443358	0.00423224	0.0346017
ENSG00000128604.18	IRF5	1.06349	0.0101867	0.0615105
ENSG00000186591.11	UBE2H	0.543469	2.28699e-06	0.000154251
ENSG00000146842.16	TMEM209	-0.387803	0.00445666	0.0357216
ENSG00000233559.1	AC016831.7	0.496908	0.0119961	0.0687527
ENSG00000105875.13	WDR91	0.682276	0.000216577	0.00480335
ENSG00000155561.14	NUP205	-0.351808	0.0052292	0.0397065
ENSG00000182158.14	CREB3L2	0.358269	0.00077991	0.0116656
ENSG00000105948.13	TTC26	-0.574263	0.00182994	0.0201481
ENSG00000064393.15	HIPK2	0.435939	5.79935e-05	0.00184914
ENSG00000006459.10	KDM7A	0.790421	3.72617e-05	0.00131655
ENSG00000090263.15	MRPS33	-0.590602	0.000288696	0.00583327
ENSG00000006530.15	AGK	-0.397337	0.00398511	0.0333146
ENSG00000106028.10	SSBP1	-0.455494	0.00277084	0.0263632
ENSG00000257743.8	MGAM2	1.4864	4.01367e-06	0.00024519
ENSG00000159840.15	ZYX	0.963891	0.000204128	0.00461689
ENSG00000050327.14	ARHGEF5	1.06119	0.000711824	0.0110388
ENSG00000055130.15	CUL1	-0.302837	0.0104808	0.0625818
ENSG00000106462.10	EZH2	-0.377584	0.0030124	0.0277979
ENSG00000133612.18	AGAP3	0.604318	0.00402561	0.0335102
ENSG00000033050.7	ABCF2	-0.318995	0.0083256	0.0537484
ENSG00000240132.1	ETF1P2	0.587456	0.011901	0.0684962
ENSG00000055609.17	KMT2C	0.332379	0.00142494	0.0172644
ENSG00000196584.2	XRCC2	-0.39983	0.00363133	0.0312524
ENSG00000186480.12	INSIG1	0.3137	0.0126762	0.0711228
ENSG00000126870.15	WDR60	0.453379	0.0144071	0.0767183
ENSG00000104714.13	ERICH1	0.675169	0.000661663	0.0104847
ENSG00000176595.3	KBTBD11	0.779203	2.88785e-06	0.000186896
ENSG00000155189.11	AGPAT5	-0.540782	5.18285e-05	0.00166475
ENSG00000104626.14	ERI1	-0.53331	0.000946353	0.0132601
ENSG00000242607.1	RPS3AP34	1.08708	0.00830972	0.0536805
ENSG00000154359.12	LONRF1	-0.435098	0.00250783	0.0249701
ENSG00000164741.14	DLC1	-0.478225	4.61085e-05	0.00153378
ENSG00000198791.11	CNOT7	-0.383594	0.00683778	0.0470619
ENSG00000003989.16	SLC7A2	-0.627559	1.70529e-06	0.000123852
ENSG00000078674.17	PCM1	-0.336034	0.0166992	0.0844752
ENSG00000104613.11	INTS10	-0.527493	0.000313554	0.00621074
ENSG00000175445.14	LPL	-0.795318	1.76544e-06	0.000126118
ENSG00000120896.13	SORBS3	0.993094	0.00572614	0.042126
ENSG00000167034.9	NKX3-1	1.34876	0.00902885	0.0567745
ENSG00000147459.17	DOCK5	0.740275	0.000329794	0.00646387
ENSG00000168078.9	PBK	-0.680901	1.52076e-05	0.00069031
ENSG00000134014.16	ELP3	-0.471425	0.00149749	0.0177647
ENSG00000104290.10	FZD3	-0.374679	0.0149366	0.0785463
ENSG00000197892.12	KIF13B	0.355002	0.0182798	0.0892016
ENSG00000248964.6	RP11-94H18.1	0.758953	0.000425693	0.00764795
ENSG00000104660.17	LEPROTL1	-0.407327	0.00428263	0.0348177
ENSG00000104671.7	DCTN6	-0.504367	0.00417953	0.034321
ENSG00000157110.15	RBPMS	0.554567	0.000449207	0.00800066
ENSG00000279041.1	CTD-2373N4.3	0.91205	0.0045934	0.0366124
ENSG00000104691.14	UBXN8	-0.638993	6.50183e-05	0.00199527
ENSG00000247134.6	RP11-11N9.4	-0.765628	0.000278528	0.00571721
ENSG00000198042.10	MAK16	-0.589451	0.000117149	0.00310647
ENSG00000240738.1	RP1-273G13.1	0.968384	0.000555804	0.00933937
ENSG00000183779.6	ZNF703	1.18885	9.96889e-08	1.18476e-05
ENSG00000156675.15	RAB11FIP1	0.527066	0.00628451	0.044748
ENSG00000187840.4	EIF4EBP1	0.483236	0.0161195	0.082413
ENSG00000156735.10	BAG4	-0.37306	0.00761709	0.050496
ENSG00000168615.11	ADAM9	-0.354255	0.00777739	0.0512727
ENSG00000070718.11	AP3M2	-0.417179	0.00119224	0.0155115
ENSG00000104368.17	PLAT	-0.774827	4.54287e-08	5.99888e-06
ENSG00000078668.13	VDAC3	-0.403986	0.00571101	0.0420857
ENSG00000131931.8	THAP1	-0.458982	0.0154189	0.0803075
ENSG00000168172.8	HOOK3	0.29601	0.0198045	0.0939421
ENSG00000165102.14	HGSNAT	0.43776	0.00989439	0.0602248
ENSG00000104738.16	MCM4	-0.305022	0.00664651	0.0463412
ENSG00000169139.11	UBE2V2	-0.391319	0.00334995	0.0295905
ENSG00000147509.13	RGS20	-0.411695	0.00261932	0.0255731
ENSG00000120992.17	LYPLA1	-0.414861	0.0111031	0.0653246
ENSG00000137547.8	MRPL15	-0.49166	0.00113291	0.0149601
ENSG00000167904.14	TMEM68	-0.451643	0.0150447	0.0789647
ENSG00000137574.10	TGS1	-0.500942	0.000124481	0.00325469
ENSG00000178538.9	CA8	-0.811039	1.03601e-07	1.20927e-05
ENSG00000198363.15	ASPH	-0.325938	0.0107824	0.0638688
ENSG00000137563.11	GGH	-0.506394	0.00427449	0.0347731
ENSG00000172817.3	CYP7B1	-0.874933	0.00328744	0.0293052
ENSG00000104442.9	ARMC1	-0.398133	0.00443986	0.0356525
ENSG00000169085.11	C8orf46	-0.812836	1.75434e-05	0.000769615
ENSG00000185697.16	MYBL1	-0.351644	0.017461	0.0868269
ENSG00000147592.8	LACTB2	-0.700488	0.0022514	0.0231752
ENSG00000154582.16	TCEB1	-0.425067	0.00480791	0.0377955
ENSG00000175606.10	TMEM70	-0.864286	1.14634e-05	0.000559183
ENSG00000154589.6	LY96	-0.795256	0.013147	0.072685
ENSG00000091656.15	ZFHX4	0.713059	4.69258e-05	0.00154914
ENSG00000076641.4	PAG1	-1.14302	4.98243e-15	7.23726e-12
ENSG00000147588.6	PMP2	-1.60689	6.48494e-18	2.11944e-14
ENSG00000133731.9	IMPA1	-0.507698	0.000746731	0.0114135
ENSG00000104231.10	ZFAND1	-0.553545	0.000574701	0.00952496
ENSG00000133739.15	LRRCC1	-0.651512	0.000113516	0.00303474
ENSG00000147614.3	ATP6V0D2	1.35627	0.000467929	0.00826508
ENSG00000123124.13	WWP1	0.498009	0.000863145	0.0125099
ENSG00000104312.7	RIPK2	-0.491962	0.0105445	0.062801
ENSG00000164823.9	OSGIN2	-0.391211	0.0114832	0.0668982
ENSG00000104320.13	NBN	-0.632489	3.03139e-05	0.00114536
ENSG00000180694.13	TMEM64	-0.431865	0.00175938	0.0196475
ENSG00000155100.10	OTUD6B	-0.562038	0.000628247	0.0101531
ENSG00000164953.15	TMEM67	-0.595545	6.4851e-05	0.00199482
ENSG00000104413.15	ESRP1	-1.30771	1.48421e-10	4.47692e-08
ENSG00000156162.16	DPY19L4	-0.527498	0.000688223	0.0108139
ENSG00000164941.13	INTS8	-0.424215	0.00121494	0.0157412
ENSG00000175305.16	CCNE2	-0.760426	7.76744e-05	0.00226155
ENSG00000164938.13	TP53INP1	0.480044	0.0057557	0.042201
ENSG00000175895.3	PLEKHF2	-0.341564	0.019571	0.0932405
ENSG00000156469.8	MTERF3	-0.551038	0.0013656	0.0168791
ENSG00000156471.12	PTDSS1	-0.379145	0.0014606	0.0175339
ENSG00000132561.13	MATN2	-1.90248	2.00267e-05	0.000850029
ENSG00000156482.10	RPL30	-0.367677	0.0124994	0.070524
ENSG00000245970.2	KB-1208A12.3	-1.11381	0.000796453	0.0118318
ENSG00000132541.10	HRSP12	-0.702074	0.0023764	0.0240269
ENSG00000104356.10	POP1	-0.631511	1.74832e-06	0.000125581
ENSG00000164919.10	COX6C	-0.41281	0.0166261	0.0841939
ENSG00000147669.10	POLR2K	-0.525776	0.00233698	0.0237384
ENSG00000155090.14	KLF10	0.642111	0.00254069	0.0251795
ENSG00000164932.12	CTHRC1	-0.530693	0.000833656	0.0121946
ENSG00000164933.11	SLC25A32	-0.553137	0.000161378	0.00397307
ENSG00000164934.13	DCAF13	-0.645004	1.90624e-05	0.000824757
ENSG00000104408.9	EIF3E	-0.396245	0.00814219	0.0530094
ENSG00000104412.7	EMC2	-0.506188	0.00169647	0.019235
ENSG00000120526.10	NUDCD1	-0.647079	5.94485e-06	0.000330794
ENSG00000120533.12	ENY2	-0.465077	0.00293422	0.0273213
ENSG00000147679.11	UTP23	-0.580296	0.000202216	0.00458158
ENSG00000164758.7	MED30	-0.883082	0.00155393	0.0182356
ENSG00000136999.4	NOV	-1.72719	1.65096e-23	2.1583e-19
ENSG00000136982.5	DSCC1	-0.624284	0.000167275	0.00405713
ENSG00000187955.11	COL14A1	0.560048	1.35328e-05	0.000634252
ENSG00000172172.7	MRPL13	-0.557413	0.000475276	0.00837369
ENSG00000172167.7	MTBP	-0.45208	0.0111794	0.0655766
ENSG00000170961.6	HAS2	-0.764985	5.94634e-06	0.000330794
ENSG00000156802.12	ATAD2	-0.419982	0.00109203	0.0146121
ENSG00000147687.16	TATDN1	-0.570206	0.00306524	0.0279776
ENSG00000170873.18	MTSS1	0.593802	0.0164128	0.0835857
ENSG00000255491.1	RP11-1082L8.4	-0.949497	0.0156579	0.0813107
ENSG00000156831.7	NSMCE2	-0.492549	0.00408694	0.033837
ENSG00000168672.3	FAM84B	0.953437	5.97493e-12	3.12441e-09
ENSG00000253438.2	PCAT1	1.05081	0.0115672	0.0672079
ENSG00000282961.1	PRNCR1	1.12012	0.000574863	0.00952496
ENSG00000153317.14	ASAP1	0.2991	0.0128627	0.0717709
ENSG00000280543.1	ASAP1-IT2	1.05613	0.0193682	0.0927135
ENSG00000104419.14	NDRG1	1.20897	1.48767e-09	3.24139e-07
ENSG00000008513.14	ST3GAL1	0.943252	1.38724e-07	1.48651e-05
ENSG00000131773.13	KHDRBS3	-0.623274	0.0014753	0.0176294
ENSG00000167632.14	TRAPPC9	0.831623	9.07422e-05	0.00253477
ENSG00000123908.11	AGO2	0.324028	0.00368544	0.0315312
ENSG00000160959.7	LRRC14	-0.954333	0.00595581	0.0432626
ENSG00000080608.9	PUM3	-0.386284	0.00194233	0.0209428
ENSG00000080298.15	RFX3	0.451546	0.00603379	0.0434242
ENSG00000232104.3	RFX3-AS1	0.726223	0.012477	0.0704889
ENSG00000120158.11	RCL1	-0.429755	0.0083769	0.0539615
ENSG00000224083.1	RP11-39K24.4	1.23334	0.00740828	0.0494377
ENSG00000137040.9	RANBP6	-0.431527	0.0148467	0.078348
ENSG00000137038.7	TMEM261	-0.581391	0.00519047	0.0395195
ENSG00000107165.12	TYRP1	-0.753315	0.00329354	0.02931
ENSG00000155158.20	TTC39B	0.613303	0.00643557	0.0454278
ENSG00000164975.15	SNAPC3	-0.438239	0.00705581	0.0479671
ENSG00000164989.15	CCDC171	-0.909946	1.13906e-06	9.30682e-05
ENSG00000188352.12	FOCAD	-0.485625	0.00203564	0.0215656
ENSG00000147883.10	CDKN2B	0.892939	0.00107237	0.014427
ENSG00000137055.14	PLAA	-0.338708	0.0188167	0.0910091
ENSG00000165264.10	NDUFB6	-0.716518	0.00140519	0.0171838
ENSG00000137074.18	APTX	-0.384252	0.00922132	0.057487
ENSG00000086061.15	DNAJA1	-0.541052	7.14924e-05	0.00212108
ENSG00000122692.8	SMU1	-0.44092	0.00228094	0.0233689
ENSG00000086062.12	B4GALT1	0.799101	1.97074e-06	0.000137773
ENSG00000086065.13	CHMP5	-0.463322	0.00167756	0.0191034
ENSG00000137073.20	UBAP2	0.350678	0.0111432	0.0654717
ENSG00000164976.8	KIAA1161	2.20789	2.88238e-05	0.00110179
ENSG00000005238.19	FAM214B	0.845187	0.00537304	0.0405085
ENSG00000198467.13	TPM2	-0.580104	0.0106565	0.0633815
ENSG00000159899.14	NPR2	1.05132	0.0002713	0.00559657
ENSG00000159921.14	GNE	0.352037	0.0146448	0.077605
ENSG00000137054.15	POLR1E	-0.625001	3.10363e-05	0.00116461
ENSG00000234160.1	RP11-613M10.6	-1.22544	0.0196675	0.0935301
ENSG00000107371.12	EXOSC3	-0.522644	0.00374327	0.0318916
ENSG00000165060.11	FXN	-0.446583	0.00791761	0.0519643
ENSG00000278910.3	BANCR	-0.511853	0.00344058	0.0300625
ENSG00000135063.17	FAM189A2	1.06501	0.00164933	0.0189252
ENSG00000188647.12	PTAR1	-0.385129	0.00306677	0.0279776
ENSG00000198887.8	SMC5	-0.474113	0.000216102	0.00480335
ENSG00000119138.4	KLF9	1.39575	1.23969e-08	1.95259e-06
ENSG00000135048.13	TMEM2	0.531504	1.35587e-06	0.000106742
ENSG00000107362.13	ABHD17B	-0.423368	0.00448772	0.0359265
ENSG00000165092.12	ALDH1A1	-1.39254	9.77291e-05	0.00269538
ENSG00000135046.13	ANXA1	-1.47495	1.9131e-14	2.501e-11
ENSG00000198963.10	RORB	-0.681428	7.02083e-06	0.000377709
ENSG00000119121.21	TRPM6	-0.342284	0.0208773	0.0976488
ENSG00000156017.12	CARNMT1	-0.46346	0.000813867	0.0120358
ENSG00000135002.11	RFK	-0.445797	0.0044334	0.0356525
ENSG00000148019.12	CEP78	-0.36934	0.00968392	0.0595475
ENSG00000135069.13	PSAT1	-0.385202	0.00791807	0.0519643
ENSG00000165118.14	C9orf64	-0.41885	0.0172808	0.0861601
ENSG00000135070.13	ISCA1	-0.444371	0.00716579	0.0483876
ENSG00000180447.6	GAS1	-0.938813	0.0111319	0.0654351
ENSG00000135047.14	CTSL	-0.373646	0.00396787	0.03323
ENSG00000123975.4	CKS2	-0.368907	0.0137046	0.0744948
ENSG00000165025.14	SYK	-0.358357	0.00844364	0.054296
ENSG00000090054.13	SPTLC1	-0.4061	0.00383098	0.0323258
ENSG00000196305.17	IARS	-0.399701	0.00275469	0.0263064
ENSG00000127081.13	ZNF484	-0.449707	0.0188172	0.0910091
ENSG00000185920.15	PTCH1	0.626141	0.0170971	0.085538
ENSG00000130956.13	HABP4	0.671234	0.000956844	0.0133214
ENSG00000158122.11	AAED1	-0.440089	0.0178237	0.0878617
ENSG00000136937.12	NCBP1	-0.412893	0.00307843	0.0279991
ENSG00000136932.13	TRMO	-0.623642	0.00879534	0.0558658
ENSG00000136938.8	ANP32B	0.648717	5.85415e-05	0.00185756
ENSG00000106803.9	SEC61B	-0.508571	0.00599791	0.0433447
ENSG00000119508.17	NR4A3	0.610929	0.000661491	0.0104847
ENSG00000136891.13	TEX10	-0.441102	0.00168151	0.0191318
ENSG00000230328.2	RP11-35N6.6	1.08353	0.0215107	0.0997902
ENSG00000136897.7	MRPL50	-0.615586	0.000355794	0.00684014
ENSG00000155827.11	RNF20	-0.390893	0.00218329	0.0226886
ENSG00000136824.18	SMC2	-0.565886	2.27551e-05	0.000937416
ENSG00000095209.11	TMEM38B	-0.503976	0.00116251	0.015228
ENSG00000148143.12	ZNF462	0.482505	0.00258276	0.025425
ENSG00000119318.12	RAD23B	-0.341179	0.00431422	0.0349658
ENSG00000136826.14	KLF4	4.52591	3.07782e-21	1.34121e-17
ENSG00000070061.14	IKBKAP	-0.403067	0.00367863	0.0315142
ENSG00000119326.14	CTNNAL1	-0.388046	0.0117499	0.0678776
ENSG00000119471.14	HSDL2	-0.422592	0.0084577	0.0543597
ENSG00000148153.13	INIP	-0.49275	0.00131867	0.0165043
ENSG00000136875.12	PRPF4	-0.333907	0.0156632	0.0813107
ENSG00000148229.12	POLE3	-0.682772	6.13217e-06	0.000335422
ENSG00000157657.14	ZNF618	0.72002	0.000951606	0.0133194
ENSG00000106948.16	AKNA	1.14947	0.00660047	0.0461104
ENSG00000157693.14	C9orf91	0.356135	0.00677898	0.0469643
ENSG00000041982.15	TNC	-1.68121	1.29727e-22	8.47962e-19
ENSG00000148180.17	GSN	0.677412	0.000999555	0.0137204
ENSG00000235865.2	GSN-AS1	1.0999	1.73899e-05	0.00076545
ENSG00000136848.16	DAB2IP	0.925209	0.0014819	0.0176767
ENSG00000119446.13	RBM18	-0.421569	0.00497389	0.0385897
ENSG00000186130.4	ZBTB6	-0.501366	0.00961586	0.0592683
ENSG00000119414.11	PPP6C	-0.424725	0.00811732	0.0529265
ENSG00000196814.14	MVB12B	1.06735	0.00020977	0.0047038
ENSG00000177125.5	ZBTB34	0.408995	0.00717795	0.0484447
ENSG00000136828.18	RALGPS1	0.859337	0.00720217	0.0485355
ENSG00000136854.17	STXBP1	1.06634	4.27271e-09	8.4632e-07
ENSG00000167106.11	FAM102A	0.812715	0.0111008	0.0653246
ENSG00000119335.16	SET	-0.326151	0.017929	0.0882479
ENSG00000136802.11	LRRC8A	0.649379	0.0171379	0.0856762
ENSG00000204054.12	LINC00963	0.75312	0.000606632	0.00988841
ENSG00000130713.15	EXOSC2	-0.505728	0.000855848	0.0124317
ENSG00000130723.17	PRRC2B	0.613658	0.00421486	0.0345054
ENSG00000160293.16	VAV2	1.12838	0.00054967	0.00927205
ENSG00000169925.16	BRD3	0.740396	0.0157884	0.0814852
ENSG00000165661.15	QSOX2	-0.408329	0.0124523	0.0704407
ENSG00000148396.18	SEC16A	0.667872	6.91179e-05	0.0020968
ENSG00000255585.3	RP11-188C12.2	0.928867	0.016061	0.0822428
ENSG00000151240.16	DIP2C	0.600842	0.000218276	0.00482014
ENSG00000225140.1	RP11-809C18.3	1.11444	0.001145	0.0150829
ENSG00000180525.11	PRR26	1.24776	2.0386e-13	2.42279e-10
ENSG00000107937.18	GTPBP4	-0.428326	0.000633767	0.0102161
ENSG00000067082.14	KLF6	0.980668	8.14048e-10	2.04655e-07
ENSG00000173848.18	NET1	-0.42368	0.00274207	0.0262616
ENSG00000057608.16	GDI2	-0.47235	0.000871493	0.0125694
ENSG00000151657.11	KIN	-0.405671	0.0118852	0.0684472
ENSG00000165629.19	ATP5C1	-0.359236	0.0131467	0.072685
ENSG00000165609.12	NUDT5	-0.396697	0.0037546	0.0319314
ENSG00000151465.13	CDC123	-0.48286	0.000774686	0.0116452
ENSG00000123240.16	OPTN	1.54542	6.17783e-11	2.18371e-08
ENSG00000065328.16	MCM10	-0.45211	0.000770254	0.0116276
ENSG00000086475.14	SEPHS1	-0.462892	0.00405334	0.0336653
ENSG00000187522.13	HSPA14	-0.500626	0.00130626	0.0164648
ENSG00000152455.15	SUV39H2	-0.480294	0.000762752	0.0115671
ENSG00000148481.13	FAM188A	-0.473718	0.00377504	0.0320254
ENSG00000165983.14	PTER	-0.443595	0.00630223	0.044801
ENSG00000107611.14	CUBN	-0.391568	0.0187633	0.0909116
ENSG00000107614.21	TRDMT1	-0.424329	0.0104207	0.0623479
ENSG00000136738.14	STAM	-0.372475	0.00683693	0.0470619
ENSG00000168283.13	BMI1	-0.573651	0.000425382	0.00764795
ENSG00000185875.12	THNSL1	-0.59833	0.00449679	0.035955
ENSG00000136758.18	YME1L1	-0.356436	0.00875262	0.0557074
ENSG00000120539.14	MASTL	-0.349919	0.00510955	0.0391542
ENSG00000107897.18	ACBD5	-0.37392	0.00889446	0.0561996
ENSG00000095739.10	BAMBI	-0.359847	0.00549061	0.0412319
ENSG00000197321.14	SVIL	0.511578	0.00107284	0.014427
ENSG00000107951.12	MTPAP	-0.323267	0.0214618	0.0997049
ENSG00000148516.21	ZEB1	0.977159	4.0854e-05	0.00141667
ENSG00000165733.7	BMS1	-0.297076	0.0115924	0.0672948
ENSG00000169826.7	CSGALNACT2	0.40988	0.0159079	0.0819078
ENSG00000165512.4	ZNF22	-0.530674	0.00624173	0.0444919
ENSG00000265354.3	TIMM23	-0.421035	0.00426247	0.034697
ENSG00000266412.5	NCOA4	-0.448819	0.000574326	0.00952496
ENSG00000122952.16	ZWINT	-0.402501	0.00629891	0.044801
ENSG00000122873.11	CISD1	-0.60549	0.000956227	0.0133214
ENSG00000072401.14	UBE2D1	-0.542598	0.0182779	0.0892016
ENSG00000108064.10	TFAM	-0.618124	1.71403e-05	0.000759575
ENSG00000170312.15	CDK1	-0.646368	2.28026e-05	0.000937416
ENSG00000181915.4	ADO	-0.479237	0.0119249	0.0685264
ENSG00000138346.14	DNA2	-0.371089	0.0215057	0.0997902
ENSG00000165732.12	DDX21	-0.446886	0.000398744	0.00731105
ENSG00000156502.13	SUPV3L1	-0.514056	0.00182329	0.0201219
ENSG00000042286.14	AIFM2	0.59089	0.0067245	0.0466858
ENSG00000180817.11	PPA1	-0.618794	6.16094e-05	0.00192684
ENSG00000148730.6	EIF4EBP2	0.323921	0.00601377	0.0434178
ENSG00000122884.12	P4HA1	-0.551863	0.00026963	0.00557733
ENSG00000122882.10	ECD	-0.506938	0.00178722	0.0198339
ENSG00000182180.13	MRPS16	-0.312035	0.0142095	0.0761663
ENSG00000279088.1	RP11-574K11.24	-0.891865	0.00599534	0.0433447
ENSG00000172586.7	CHCHD1	-0.674091	0.0018464	0.020233
ENSG00000185009.12	AP3M1	-0.38309	0.00457932	0.0365479
ENSG00000156650.12	KAT6B	0.454516	0.0083705	0.0539583
ENSG00000279814.1	RP11-399K21.12	0.825058	0.00188557	0.0205038
ENSG00000108175.16	ZMIZ1	1.04053	2.78523e-07	2.6773e-05
ENSG00000165424.6	ZCCHC24	0.701382	0.000942955	0.0132601
ENSG00000122359.17	ANXA11	0.469181	0.00200692	0.0214701
ENSG00000108219.14	TSPAN14	0.722867	4.29293e-07	4.00868e-05
ENSG00000122367.19	LDB3	0.853457	3.94173e-05	0.00137414
ENSG00000107779.11	BMPR1A	-0.459914	0.00649587	0.0457048
ENSG00000148672.8	GLUD1	-0.330461	0.018987	0.091559
ENSG00000122376.11	FAM35A	-0.409265	0.00298976	0.0276611
ENSG00000138138.13	ATAD1	-0.515638	0.000525628	0.00901777
ENSG00000171862.9	PTEN	-0.489487	0.000468479	0.00826508
ENSG00000138134.11	STAMBPL1	-0.625663	0.00175991	0.0196475
ENSG00000119917.13	IFIT3	-0.724947	0.00169532	0.019235
ENSG00000138182.14	KIF20B	-0.404538	0.00485939	0.03804
ENSG00000148688.13	RPP30	-0.583957	0.00021386	0.00478731
ENSG00000119938.8	PPP1R3C	-0.481938	0.00202385	0.0215112
ENSG00000095564.13	BTAF1	-0.321642	0.00868679	0.0554233
ENSG00000119912.15	IDE	-0.544372	0.000245625	0.00522973
ENSG00000138160.5	KIF11	-0.398679	0.00331721	0.0294006
ENSG00000138119.16	MYOF	-2.27653	0.000311673	0.00619225
ENSG00000138180.15	CEP55	-0.318727	0.0154451	0.0804117
ENSG00000176273.14	SLC35G1	-0.918027	9.0684e-07	7.69813e-05
ENSG00000138193.14	PLCE1	-0.705037	2.83661e-05	0.00109389
ENSG00000173145.11	NOC3L	-0.776572	5.74503e-07	5.14417e-05
ENSG00000095637.21	SORBS1	0.95982	4.20563e-05	0.0014455
ENSG00000059573.8	ALDH18A1	-0.400021	0.0027163	0.026126
ENSG00000240527.1	RP11-429G19.3	-0.942772	0.00897315	0.0565518
ENSG00000155629.14	PIK3AP1	-0.395308	0.00393249	0.0330607
ENSG00000171314.8	PGAM1	-0.412211	0.00931891	0.0578747
ENSG00000155265.10	GOLGA7B	0.716971	0.00407759	0.0338023
ENSG00000119929.12	CUTC	-0.581726	0.00281271	0.0265491
ENSG00000213341.10	CHUK	-0.450822	0.00154459	0.0181424
ENSG00000095485.16	CWF19L1	-0.478207	0.0018752	0.0204579
ENSG00000166135.13	HIF1AN	0.29902	0.0165598	0.0840509
ENSG00000055950.16	MRPL43	-0.485872	0.0189284	0.0913778
ENSG00000198408.13	MGEA5	0.429051	0.00415769	0.0342277
ENSG00000156374.14	PCGF6	-0.806533	0.00043118	0.00771619
ENSG00000148835.10	TAF5	-0.746235	6.02027e-05	0.00190046
ENSG00000107957.16	SH3PXD2A	0.735394	1.32774e-07	1.45861e-05
ENSG00000273108.1	RP11-416N2.4	0.84031	0.0180085	0.0884744
ENSG00000148841.15	ITPRIP	0.867736	0.00498976	0.038667
ENSG00000108055.9	SMC3	-0.34312	0.00953052	0.058902
ENSG00000203867.7	RBM20	1.00297	0.00195731	0.0210391
ENSG00000148737.15	TCF7L2	0.616355	0.00730551	0.0489518
ENSG00000198924.7	DCLRE1A	-0.669943	3.23277e-05	0.00118714
ENSG00000165832.5	TRUB1	-0.620328	0.000289446	0.00583939
ENSG00000165669.13	FAM204A	-0.369848	0.0145375	0.0772162
ENSG00000183605.16	SFXN4	-0.432017	0.00366438	0.0314334
ENSG00000165672.6	PRDX3	-0.412332	0.00478648	0.0377405
ENSG00000198873.11	GRK5	0.791194	0.00149341	0.0177324
ENSG00000270300.1	PHACTR2P1	0.745065	0.0181671	0.0890396
ENSG00000197771.12	MCMBP	-0.400767	0.00156358	0.0182949
ENSG00000107672.14	NSMCE4A	-0.590136	0.000916804	0.0130134
ENSG00000154473.17	BUB3	-0.472147	0.000274366	0.00564848
ENSG00000107938.17	EDRF1	-0.490826	0.00223883	0.0230822
ENSG00000107949.16	BCCIP	-0.519906	0.000150622	0.0037435
ENSG00000148848.14	ADAM12	-0.422701	0.0147095	0.0778217
ENSG00000235180.1	LINC00601	1.10061	0.00513087	0.0392486
ENSG00000148773.12	MKI67	0.398008	0.000126841	0.00329005
ENSG00000108010.11	GLRX3	-0.33416	0.0206963	0.0970805
ENSG00000214279.12	SCART1	1.22097	1.69218e-05	0.000752444
ENSG00000110651.11	CD81	0.424079	0.0140186	0.0754176
ENSG00000269821.1	KCNQ1OT1	0.562267	2.62727e-06	0.000170887
ENSG00000129757.12	CDKN1C	1.01241	0.0159492	0.0819866
ENSG00000247473.2	CARS-AS1	1.28	0.0186345	0.09046
ENSG00000005801.16	ZNF195	-0.37065	0.0077354	0.051099
ENSG00000167323.9	STIM1	0.623228	0.000205695	0.0046404
ENSG00000167325.14	RRM1	-0.5873	3.16513e-05	0.00116886
ENSG00000166313.18	APBB1	0.637799	0.009264	0.0576432
ENSG00000254595.1	CTD-2010I16.1	0.980573	0.0097403	0.0597493
ENSG00000179532.12	DNHD1	0.643214	0.00360642	0.0310988
ENSG00000166340.14	TPP1	0.760496	1.15682e-07	1.31076e-05
ENSG00000158042.8	MRPL17	-0.390682	0.015349	0.080167
ENSG00000175390.12	EIF3F	-0.301429	0.0142883	0.0763656
ENSG00000166402.8	TUB	-0.588114	0.0005359	0.00912216
ENSG00000166441.12	RPL27A	-0.358168	0.00387954	0.0326997
ENSG00000175356.12	SCUBE2	0.553992	0.000986491	0.0136297
ENSG00000205339.9	IPO7	-0.342532	0.0103463	0.0620447
ENSG00000268403.2	CTD-2371O3.3	-0.994886	0.0111602	0.0655422
ENSG00000110315.6	RNF141	-0.470449	0.00302961	0.0278328
ENSG00000170242.17	USP47	-0.370958	0.00728715	0.0489291
ENSG00000148925.10	BTBD10	-0.374658	0.0132143	0.0728293
ENSG00000129083.12	COPB1	-0.451976	0.00219886	0.0227689
ENSG00000129084.17	PSMA1	-0.445024	0.00549108	0.0412319
ENSG00000166788.9	SAAL1	-0.456936	0.00166892	0.0190548
ENSG00000074319.12	TSG101	-0.325122	0.020097	0.0950538
ENSG00000166833.19	NAV2	0.831815	1.40354e-08	2.15864e-06
ENSG00000185238.12	PRMT3	-0.618104	4.37389e-05	0.00146992
ENSG00000198168.8	SVIP	-0.648926	5.65373e-05	0.00180712
ENSG00000148943.11	LIN7C	-0.344295	0.00928913	0.057772
ENSG00000066382.16	MPPED2	2.86409	4.1316e-10	1.08425e-07
ENSG00000109911.17	ELP4	-0.628703	0.00279916	0.0264786
ENSG00000149100.12	EIF3M	-0.41162	0.00287738	0.0269263
ENSG00000176102.11	CSTF3	-0.577519	0.000125799	0.00327604
ENSG00000110427.14	KIAA1549L	0.468117	0.0134476	0.0736186
ENSG00000149089.12	APIP	-0.551758	0.00159411	0.0184749
ENSG00000110435.11	PDHX	-0.345729	0.0124662	0.0704889
ENSG00000254672.1	RP5-916O11.3	0.587298	0.00476096	0.0376073
ENSG00000280321.1	RP11-1110F20.1	0.732452	0.00187653	0.0204579
ENSG00000166181.12	API5	-0.394667	0.00360873	0.0310988
ENSG00000151348.13	EXT2	-0.325538	0.00931283	0.0578747
ENSG00000134569.9	LRP4	0.58404	0.00132	0.0165043
ENSG00000109919.9	MTCH2	-0.365634	0.0106968	0.0635629
ENSG00000149177.12	PTPRJ	0.282523	0.0125714	0.0707778
ENSG00000172409.5	CLP1	-0.641144	0.00307016	0.027989
ENSG00000213593.9	TMX2	-0.433728	0.000648353	0.0103744
ENSG00000189057.10	FAM111B	-0.627775	0.00159158	0.0184647
ENSG00000110048.11	OSBP	0.462144	0.000628306	0.0101531
ENSG00000166889.13	PATL1	0.371149	0.00208165	0.0219109
ENSG00000134825.13	TMEM258	-0.64987	0.00264255	0.0256467
ENSG00000124942.13	AHNAK	0.964565	2.92017e-08	4.14949e-06
ENSG00000177363.4	LRRN4CL	0.597274	0.00705147	0.0479625
ENSG00000168002.11	POLR2G	-0.436321	0.0168269	0.0847634
ENSG00000133316.15	WDR74	-0.581988	0.00789043	0.051835
ENSG00000255717.6	SNHG1	-0.739349	2.77929e-07	2.6773e-05
ENSG00000072518.20	MARK2	0.490355	0.0134976	0.0737767
ENSG00000173113.6	TRMT112	-0.533855	0.00667147	0.046441
ENSG00000014216.15	CAPN1	0.747015	0.00631589	0.0448581
ENSG00000245532.5	NEAT1	0.963593	5.62934e-16	1.22654e-12
ENSG00000251562.7	MALAT1	0.316005	0.015622	0.0811708
ENSG00000175115.11	PACS1	0.887023	2.82888e-09	5.91447e-07
ENSG00000174996.11	KLC2	1.06523	0.00312555	0.0282966
ENSG00000174684.6	B4GAT1	-0.366344	0.0187112	0.0906976
ENSG00000173898.11	SPTBN2	0.634383	0.00631712	0.0448581
ENSG00000172830.12	SSH3	0.878801	0.00192888	0.0208399
ENSG00000254856.1	NDUFA3P2	1.00253	0.000173126	0.00415281
ENSG00000260808.1	CTD-2007L18.5	0.577902	0.00490506	0.0382372
ENSG00000110090.12	CPT1A	0.327096	0.00584174	0.0426404
ENSG00000172927.7	MYEOV	0.613635	0.00236099	0.023908
ENSG00000255329.1	H2AFZP4	0.670774	0.0211995	0.0987323
ENSG00000254604.1	AP000487.6	1.1126	0.0200948	0.0950538
ENSG00000246889.2	AP000487.5	0.708044	0.0103804	0.062135
ENSG00000172893.15	DHCR7	0.71172	0.00083165	0.0121946
ENSG00000054965.10	FAM168A	0.410591	0.00881701	0.0559023
ENSG00000165434.7	PGM2L1	0.672094	0.00365616	0.0314041
ENSG00000158555.14	GDPD5	0.823809	0.00655248	0.0459552
ENSG00000137492.7	PRKRIR	-0.362977	0.0152029	0.0796263
ENSG00000137507.11	LRRC32	1.33058	2.70052e-05	0.00105071
ENSG00000182704.7	TSKU	0.597267	0.019423	0.0928665
ENSG00000149260.14	CAPN5	1.08244	0.0139525	0.075144
ENSG00000074201.8	CLNS1A	-0.475058	0.00165169	0.0189252
ENSG00000048649.13	RSF1	0.447102	0.00083393	0.0121946
ENSG00000159063.12	ALG8	-0.310923	0.0215619	0.0998154
ENSG00000165490.12	DDIAS	-0.542287	0.00163679	0.0188526
ENSG00000137500.9	CCDC90B	-0.438892	0.0161937	0.0827279
ENSG00000171204.12	TMEM126B	-0.590155	0.000701021	0.0109361
ENSG00000171202.6	TMEM126A	-0.671449	0.00034462	0.00668429
ENSG00000137504.13	CREBZF	-0.3607	0.0131261	0.0726803
ENSG00000074266.17	EED	-0.545735	0.00024624	0.00523431
ENSG00000166575.16	TMEM135	-0.601597	0.000706726	0.0109973
ENSG00000109861.15	CTSC	-0.458529	0.000394327	0.00729143
ENSG00000261645.5	DISC1FP1	1.2389	0.00575045	0.042201
ENSG00000254911.3	SCARNA9	-1.1674	0.00398562	0.0333146
ENSG00000166012.14	TAF1D	-0.367796	0.013062	0.0724169
ENSG00000042429.10	MED17	-0.430318	0.0120054	0.0687761
ENSG00000110218.8	PANX1	-0.382689	0.00954681	0.0589539
ENSG00000020922.12	MRE11A	-0.350492	0.0137966	0.0748391
ENSG00000150316.11	CWC15	-0.420482	0.00774379	0.0511286
ENSG00000118113.11	MMP8	-1.09169	2.85024e-09	5.91447e-07
ENSG00000196611.4	MMP1	-2.68813	1.78574e-06	0.000126875
ENSG00000137692.11	DCUN1D5	-0.397559	0.014229	0.0762046
ENSG00000187240.13	DYNC2H1	-0.884967	1.42096e-07	1.51026e-05
ENSG00000149313.10	AASDHPPT	-0.621582	0.000109436	0.00294374
ENSG00000110660.14	SLC35F2	-0.352454	0.00944843	0.0585122
ENSG00000166266.13	CUL5	-0.356195	0.0208685	0.0976428
ENSG00000075239.13	ACAT1	-0.484141	0.00255305	0.0252276
ENSG00000178202.12	KDELC2	-0.551828	7.78595e-05	0.0022619
ENSG00000178105.9	DDX10	-0.485686	0.000216042	0.00480335
ENSG00000137714.2	FDX1	-0.407575	0.0195294	0.0931102
ENSG00000109846.7	CRYAB	-0.713791	1.30306e-05	0.000617205
ENSG00000150768.15	DLAT	-0.568873	2.52626e-05	0.00101337
ENSG00000204370.8	SDHD	-0.53394	0.000736371	0.0112988
ENSG00000086827.8	ZW10	-0.707687	1.3536e-05	0.000634252
ENSG00000048028.11	USP28	-0.391984	0.012233	0.0696527
ENSG00000076043.9	REXO2	-0.472382	0.00654537	0.04593
ENSG00000182985.16	CADM1	-0.917533	0.00120267	0.0155977
ENSG00000149577.15	SIDT2	0.907146	0.00369084	0.0315568
ENSG00000118058.20	KMT2A	0.355641	0.00130589	0.0164648
ENSG00000019144.16	PHLDB1	0.733501	0.00152786	0.0180383
ENSG00000186174.12	BCL9L	1.13078	0.0122576	0.0697622
ENSG00000110395.5	CBL	0.442485	0.000331894	0.00648558
ENSG00000137642.12	SORL1	-0.283062	0.0177249	0.0875069
ENSG00000154127.9	UBASH3B	-0.560611	0.000345217	0.00668597
ENSG00000023171.14	GRAMD1B	2.08105	1.35966e-07	1.46899e-05
ENSG00000134955.11	SLC37A2	1.05827	7.11241e-05	0.00212108
ENSG00000134910.12	STT3A	-0.421459	0.0014287	0.0172939
ENSG00000149554.12	CHEK1	-0.432694	0.00247834	0.024795
ENSG00000198331.10	HYLS1	-0.565561	0.0031446	0.0284297
ENSG00000110060.8	PUS3	-0.674562	0.000991615	0.0136745
ENSG00000165526.8	RPUSD4	-0.435548	0.00756982	0.0502592
ENSG00000280832.1	ST3GAL4-AS1	1.02797	0.00506504	0.0389287
ENSG00000166086.12	JAM3	-0.465175	0.0138323	0.0748592
ENSG00000151500.14	THYN1	-0.589938	0.0017265	0.0194071
ENSG00000120647.9	CCDC77	-0.39399	0.0190078	0.091592
ENSG00000060237.16	WNK1	0.36992	0.000567984	0.00947645
ENSG00000082805.19	ERC1	0.834687	8.87617e-11	2.90095e-08
ENSG00000249028.2	RP5-951N9.1	1.50936	0.000136922	0.00348639
ENSG00000004478.7	FKBP4	-0.352414	0.00729441	0.0489309
ENSG00000011105.11	TSPAN9	1.06359	4.64716e-05	0.00153803
ENSG00000078237.6	TIGAR	-0.356132	0.0102948	0.0619323
ENSG00000047621.11	C12orf4	-0.329343	0.0196832	0.0935705
ENSG00000111247.14	RAD51AP1	-0.575616	0.000136837	0.00348639
ENSG00000111639.7	MRPL51	-0.400215	0.0067099	0.0466092
ENSG00000159335.15	PTMS	0.676003	0.00502325	0.0387199
ENSG00000111665.11	CDCA3	-0.411288	0.0130893	0.0725072
ENSG00000111674.8	ENO2	0.71969	0.00306224	0.0279776
ENSG00000111676.14	ATN1	1.51273	4.09106e-07	3.84765e-05
ENSG00000126749.14	EMG1	-0.539056	0.00278752	0.0264786
ENSG00000182326.14	C1S	-0.824045	0.000977061	0.0135452
ENSG00000139178.10	C1RL	1.01595	0.0175624	0.0871073
ENSG00000139182.13	CLSTN3	1.24096	0.0111811	0.0655766
ENSG00000065970.8	FOXJ2	0.547458	0.00679708	0.0470619
ENSG00000089818.16	NECAP1	-0.379529	0.00735998	0.0492159
ENSG00000110852.4	CLEC2B	-0.950864	0.0215498	0.0998154
ENSG00000111196.9	MAGOHB	-0.643285	0.000910095	0.0129479
ENSG00000139083.10	ETV6	0.360001	0.0132577	0.072976
ENSG00000183150.7	GPR19	-0.83034	0.000119291	0.00314415
ENSG00000013588.5	GPRC5A	1.083	7.75178e-09	1.36945e-06
ENSG00000013583.8	HEBP1	0.902495	1.72642e-06	0.000124693
ENSG00000273079.4	GRIN2B	1.34283	0.000197709	0.00449503
ENSG00000151490.13	PTPRO	-1.10077	0.010871	0.0643062
ENSG00000008394.12	MGST1	-0.559254	0.00279523	0.0264786
ENSG00000245205.3	EEF1A1P4	0.833216	0.0199231	0.0943332
ENSG00000004700.15	RECQL	-0.435551	0.00263704	0.0256313
ENSG00000111711.9	GOLT1B	-0.377351	0.0101915	0.0615115
ENSG00000134532.15	SOX5	-0.44329	0.00698217	0.0477145
ENSG00000060982.14	BCAT1	-0.689005	3.43588e-06	0.000214915
ENSG00000205707.10	LYRM5	-0.512058	0.0167306	0.0845031
ENSG00000133703.11	KRAS	0.444699	0.00162958	0.0188027
ENSG00000123104.11	ITPR2	0.543756	6.03298e-05	0.00190046
ENSG00000064102.14	ASUN	-0.483926	0.0015748	0.0183816
ENSG00000061794.12	MRPS35	-0.563298	0.000185279	0.00432526
ENSG00000064763.10	FAR2	-0.375563	0.00683788	0.0470619
ENSG00000087502.17	ERGIC2	-0.443198	0.00131402	0.0165016
ENSG00000133687.15	TMTC1	-0.977705	1.90449e-08	2.79746e-06
ENSG00000139146.13	FAM60A	-0.619474	1.15497e-05	0.000561296
ENSG00000151746.13	BICD1	0.381824	0.0186528	0.0904819
ENSG00000087470.17	DNM1L	-0.294727	0.0173849	0.0864812
ENSG00000139131.12	YARS2	-0.752922	5.02516e-05	0.00163825
ENSG00000139133.6	ALG10	-0.507696	0.0155879	0.0810582
ENSG00000175548.8	ALG10B	-0.439149	0.00972964	0.0597162
ENSG00000139117.13	CPNE8	-0.636438	4.23489e-05	0.0014455
ENSG00000188906.13	LRRK2	-1.18503	1.14991e-10	3.66652e-08
ENSG00000205592.13	MUC19	0.949317	4.42006e-09	8.49756e-07
ENSG00000139168.7	ZCRB1	-0.389888	0.0178573	0.0879943
ENSG00000129317.14	PUS7L	-0.384983	0.014167	0.0760595
ENSG00000151239.13	TWF1	-0.358242	0.0128221	0.071646
ENSG00000005175.9	RPAP3	-0.534266	0.000238359	0.0051083
ENSG00000134291.11	TMEM106C	-0.371531	0.00563471	0.0417638
ENSG00000129315.9	CCNT1	-0.305317	0.0169536	0.0849827
ENSG00000174233.11	ADCY6	1.00168	0.0139442	0.075144
ENSG00000139537.10	CCDC65	0.697169	0.0204033	0.0961198
ENSG00000134285.10	FKBP11	0.432124	0.0165054	0.0838941
ENSG00000181929.11	PRKAG1	-0.382597	0.0103711	0.0621078
ENSG00000167548.14	KMT2D	1.27129	0.00105179	0.0142193
ENSG00000123352.17	SPATS2	0.409202	0.00240055	0.0242148
ENSG00000257954.1	RP11-161H23.10	1.77277	1.06499e-05	0.000527374
ENSG00000135436.8	FAM186B	1.05173	0.0144308	0.0767707
ENSG00000161791.13	FMNL3	0.525054	0.00406732	0.0337386
ENSG00000139624.12	CERS5	0.599841	0.000392589	0.00727989
ENSG00000050405.13	LIMA1	-0.494975	0.000659035	0.0104803
ENSG00000050426.15	LETMD1	-0.33544	0.0137526	0.0746935
ENSG00000135457.9	TFCP2	0.42708	0.00509979	0.0391024
ENSG00000257337.6	RP11-983P16.4	0.466032	0.0120729	0.0690257
ENSG00000167778.8	SPRYD3	0.588708	0.0165448	0.0840288
ENSG00000139625.12	MAP3K12	0.643837	0.00137658	0.0169302
ENSG00000170653.18	ATF7	0.889177	4.52573e-07	4.16654e-05
ENSG00000135486.17	HNRNPA1	-0.301888	0.0114445	0.0667326
ENSG00000111481.9	COPZ1	-0.321902	0.0125095	0.070529
ENSG00000161642.17	ZNF385A	1.95535	0.000256077	0.0053735
ENSG00000135424.15	ITGA7	0.815426	0.00113736	0.0150037
ENSG00000065357.19	DGKA	0.734615	0.00231227	0.0236158
ENSG00000111540.15	RAB5B	0.512959	1.61661e-05	0.000725436
ENSG00000139531.12	SUOX	0.600626	0.00688472	0.047271
ENSG00000123411.14	IKZF4	1.49254	8.1713e-06	0.000423173
ENSG00000170515.13	PA2G4	-0.319706	0.00763527	0.0505909
ENSG00000229117.8	RPL41	-0.386967	0.0134842	0.0737568
ENSG00000139645.9	ANKRD52	0.821108	8.23658e-06	0.000423924
ENSG00000076067.11	RBMS2	0.734107	3.11718e-05	0.00116461
ENSG00000076108.11	BAZ2A	0.800484	7.17004e-08	9.1896e-06
ENSG00000198056.13	PRIM1	-0.56953	0.000955058	0.0133214
ENSG00000123384.13	LRP1	1.54273	3.32934e-05	0.00121101
ENSG00000166987.14	MBD6	0.930822	0.00140814	0.0171838
ENSG00000175215.9	CTDSP2	0.694794	4.33306e-05	0.00146372
ENSG00000118600.11	TMEM5	-0.336005	0.0163549	0.0833559
ENSG00000196935.8	SRGAP1	0.458606	0.000168213	0.00407111
ENSG00000183735.9	TBK1	-0.402592	0.00414875	0.0341971
ENSG00000174106.2	LEMD3	-0.340901	0.0136291	0.0743008
ENSG00000111530.12	CAND1	-0.434096	0.00177281	0.0197032
ENSG00000111554.14	MDM1	-0.498909	0.00714112	0.0482885
ENSG00000111581.9	NUP107	-0.497055	0.000674988	0.0106459
ENSG00000111605.16	CPSF6	-0.333218	0.00746672	0.0497515
ENSG00000127337.6	YEATS4	-0.43132	0.00997769	0.0605283
ENSG00000166226.12	CCT2	-0.427048	0.00202392	0.0215112
ENSG00000111596.11	CNOT2	-0.355122	0.0119094	0.0684962
ENSG00000127329.14	PTPRB	1.61649	4.78742e-07	4.37664e-05
ENSG00000133858.15	ZFC3H1	0.375916	0.0191699	0.0922031
ENSG00000139291.13	TMEM19	-0.498849	0.00196318	0.0210538
ENSG00000111615.12	KRR1	-0.380209	0.00241969	0.0243515
ENSG00000067798.13	NAV3	-1.15631	3.00132e-06	0.000192983
ENSG00000133773.11	CCDC59	-0.677039	1.41768e-05	0.000654896
ENSG00000127720.7	METTL25	-0.730397	0.0146889	0.077744
ENSG00000072041.16	SLC6A15	-0.363218	0.016734	0.0845031
ENSG00000133641.17	C12orf29	-0.665511	0.000189664	0.00438845
ENSG00000139324.11	TMTC3	-0.437927	0.00288934	0.0269995
ENSG00000049130.13	KITLG	-0.685794	8.70767e-05	0.00246931
ENSG00000139318.7	DUSP6	-0.500085	0.000267157	0.00553494
ENSG00000274021.1	RP11-823E8.3	-1.25408	0.0167818	0.0846731
ENSG00000173598.13	NUDT4	-0.309443	0.0176382	0.0873144
ENSG00000177889.9	UBE2N	-0.377856	0.00290883	0.0271042
ENSG00000198015.12	MRPL42	-0.415301	0.00203281	0.0215531
ENSG00000184752.12	NDUFA12	-0.484783	0.00566085	0.0418826
ENSG00000111142.13	METAP2	-0.577659	3.98274e-05	0.00138474
ENSG00000139343.10	SNRPF	-0.437358	0.0113497	0.0663574
ENSG00000111144.9	LTA4H	-0.561569	0.000412948	0.00749787
ENSG00000139350.11	NEDD1	-0.347129	0.0215716	0.0998249
ENSG00000120802.13	TMPO	-0.444168	0.000544741	0.00921631
ENSG00000075415.12	SLC25A3	-0.382942	0.00424533	0.0346221
ENSG00000166130.14	IKBIP	-0.530699	0.000390504	0.00726284
ENSG00000120868.13	APAF1	0.449771	0.00197235	0.0211349
ENSG00000075089.9	ACTR6	-0.779323	0.00010408	0.002833
ENSG00000139354.10	GAS2L3	-0.376078	0.00275681	0.0263064
ENSG00000151572.16	ANO4	0.385203	0.0134434	0.0736186
ENSG00000120800.4	UTP20	-0.531137	1.79281e-05	0.000781246
ENSG00000120805.13	ARL1	-0.441956	0.00301305	0.0277979
ENSG00000075188.8	NUP37	-0.785322	2.30579e-06	0.000154582
ENSG00000185480.11	PARPBP	-0.478847	0.00284979	0.0267831
ENSG00000255150.1	EID3	0.776954	0.0092062	0.0574476
ENSG00000171310.10	CHST11	0.396644	0.00567122	0.0419173
ENSG00000279176.1	RP11-43D4.3	1.01182	0.00766504	0.0507231
ENSG00000151131.9	C12orf45	-0.604164	0.00137664	0.0169302
ENSG00000136010.13	ALDH1L2	0.729828	0.00576788	0.0422665
ENSG00000013503.9	POLR3B	-0.637811	2.08101e-05	0.000871958
ENSG00000136045.11	PWP1	-0.424322	0.00149058	0.0177149
ENSG00000084112.14	SSH1	0.64747	7.07532e-06	0.000379081
ENSG00000189046.10	ALKBH2	-0.751158	0.0089857	0.0565848
ENSG00000076248.10	UNG	-0.737232	7.68226e-07	6.69534e-05
ENSG00000076555.15	ACACB	0.91798	0.000137077	0.00348639
ENSG00000111199.10	TRPV4	1.61113	0.000523961	0.00900098
ENSG00000196510.12	ANAPC7	-0.354535	0.00473242	0.037427
ENSG00000111231.8	GPN3	-0.498573	0.00134094	0.0166936
ENSG00000204856.11	FAM216A	-0.776093	0.00825762	0.0534945
ENSG00000186298.11	PPP1CC	-0.38149	0.00656485	0.0459927
ENSG00000204842.14	ATXN2	0.518906	2.38768e-05	0.000972404
ENSG00000111300.9	NAA25	-0.340003	0.00909375	0.0570819
ENSG00000173064.10	HECTD4	0.66492	1.51531e-06	0.000114507
ENSG00000089009.15	RPL6	-0.314221	0.0176997	0.0874482
ENSG00000111331.12	OAS3	0.379679	0.0193024	0.0925211
ENSG00000151176.7	PLBD2	1.75471	1.00195e-09	2.37472e-07
ENSG00000111445.13	RFC5	-0.530228	0.000190893	0.00440908
ENSG00000152137.6	HSPB8	0.875649	0.000740885	0.0113547
ENSG00000122966.13	CIT	0.37612	0.000707466	0.0109973
ENSG00000135127.11	CCDC64	0.674535	0.00261342	0.0255537
ENSG00000089159.15	PXN	0.683337	0.000329716	0.00646387
ENSG00000110871.14	COQ5	-0.468982	0.00635412	0.0449962
ENSG00000022840.15	RNF10	0.338481	0.0097829	0.0598176
ENSG00000157837.15	SPPL3	0.56642	0.000284139	0.00578589
ENSG00000110931.18	CAMKK2	0.492762	0.00670606	0.0466073
ENSG00000139718.10	SETD1B	0.882665	0.000552353	0.00929333
ENSG00000175727.13	MLXIP	0.781581	6.3229e-05	0.00195875
ENSG00000139726.10	DENR	-0.39677	0.0026989	0.0260006
ENSG00000130787.13	HIP1R	1.21649	0.0015688	0.0183279
ENSG00000280138.1	RP11-463O12.5	0.738886	7.30756e-06	0.000389925
ENSG00000111361.12	EIF2B1	-0.34091	0.00811493	0.0529265
ENSG00000111358.13	GTF2H3	-0.5612	0.000383668	0.00718581
ENSG00000185344.13	ATP6V0A2	-0.324626	0.0155547	0.0809501
ENSG00000196498.13	NCOR2	1.35484	1.0588e-08	1.76057e-06
ENSG00000132341.11	RAN	-0.511666	8.2221e-05	0.00236236
ENSG00000183495.13	EP400	0.751153	5.0488e-08	6.55767e-06
ENSG00000185684.12	EP400NL	0.708433	0.00102485	0.0139706
ENSG00000278949.1	RP11-46H11.11	1.13956	0.0139438	0.075144
ENSG00000121390.18	PSPC1	-0.357933	0.00355536	0.0308212
ENSG00000150456.10	N6AMT2	-0.982675	0.00127334	0.0162403
ENSG00000150459.12	SAP18	-0.316496	0.0194401	0.0928851
ENSG00000165480.15	SKA3	-0.478749	0.00230492	0.0235592
ENSG00000173141.4	MRPL57	-0.456604	0.0134343	0.0736186
ENSG00000165487.13	MICU2	-0.46448	0.00884075	0.0560228
ENSG00000151835.13	SACS	-0.515015	0.000115262	0.00306888
ENSG00000139505.11	MTMR6	-0.456922	0.00334029	0.0295599
ENSG00000139496.15	NUP58	-0.434538	0.000944126	0.0132601
ENSG00000127870.16	RNF6	-0.328399	0.0133976	0.0734987
ENSG00000132970.12	WASF3	0.326548	0.0157775	0.0814831
ENSG00000186184.15	POLR1D	-0.347056	0.0128631	0.0717709
ENSG00000139514.12	SLC7A1	0.37384	0.0030056	0.027788
[truncated: 826 more rows]

## Sheet: Table S2. GO_Top 10
Enriched in 3D alginate culture
Term	Overlap	Adjusted P-value	Combined Score	GO domain
positive regulation of transcription, DNA-templated (GO:0045893)	110/1120	7.48202e-07	45.4164	GO Biological Processes
regulation of transcription from RNA polymerase II promoter (GO:0006357)	132/1478	2.81445e-06	37.3375	GO Biological Processes
positive regulation of transcription from RNA polymerase II promoter (GO:0045944)	86/848	5.90053e-06	39.9002	GO Biological Processes
positive regulation of nucleic acid-templated transcription (GO:1903508)	53/502	0.0012162	28.928	GO Biological Processes
regulation of transcription, DNA-templated (GO:0006355)	122/1598	0.0168658	16.1587	GO Biological Processes
sterol biosynthetic process (GO:0016126)	10/40	0.0179293	61.5988	GO Biological Processes
cholesterol biosynthetic process (GO:0006695)	9/35	0.0261387	59.7928	GO Biological Processes
regulation of endocytosis (GO:0030100)	13/69	0.0261387	40.5562	GO Biological Processes
secondary alcohol biosynthetic process (GO:1902653)	9/36	0.0288887	56.1415	GO Biological Processes
positive regulation of gene expression (GO:0010628)	66/771	0.0288887	15.9283	GO Biological Processes
cortical actin cytoskeleton (GO:0030864)	14/52	5.97512e-05	98.6768	GO Cellular Compoennt
focal adhesion (GO:0005925)	43/356	5.97512e-05	36.6994	GO Cellular Compoennt
nucleoplasm part (GO:0044451)	41/407	0.00605659	19.5546	GO Cellular Compoennt
actin cytoskeleton (GO:0015629)	32/294	0.00672413	20.3848	GO Cellular Compoennt
flotillin complex (GO:0016600)	4/7	0.00823599	198.297	GO Cellular Compoennt
actin cortical patch (GO:0030479)	4/7	0.00823599	198.297	GO Cellular Compoennt
endocytic patch (GO:0061645)	4/7	0.00823599	198.297	GO Cellular Compoennt
actomyosin (GO:0042641)	10/48	0.00823599	40.7862	GO Cellular Compoennt
cortical cytoskeleton (GO:0030863)	10/52	0.0106324	33.9442	GO Cellular Compoennt
caveola (GO:0005901)	10/56	0.0177685	28.5723	GO Cellular Compoennt
core promoter binding (GO:0001047)	17/97	0.00427298	43.1668	GO Molecular Function
cadherin binding (GO:0045296)	36/313	0.00427298	26.8757	GO Molecular Function
transcription regulatory region sequence-specific DNA binding (GO:0000976)	33/292	0.00636102	23.566	GO Molecular Function
transcription regulatory region DNA binding (GO:0044212)	39/374	0.00636102	21.051	GO Molecular Function
protein kinase binding (GO:0019901)	48/495	0.00636102	19.6216	GO Molecular Function
core promoter proximal region sequence-specific DNA binding (GO:0000987)	31/278	0.00906241	21.4061	GO Molecular Function
kinase binding (GO:0019900)	41/418	0.0115693	17.8132	GO Molecular Function
RNA polymerase II transcription factor binding (GO:0001085)	17/121	0.018843	24.7159	GO Molecular Function
protein phosphatase binding (GO:0019903)	14/92	0.0255079	25.7415	GO Molecular Function
core promoter sequence-specific DNA binding (GO:0001046)	12/73	0.028889	27.343	GO Molecular Function
Enriched in 2D culture
Term	Overlap	Adjusted P-value	Combined Score	GO domain
ribosome biogenesis (GO:0042254)	83/226	1.05106e-27	440.773	GO Biological process
mRNA splicing, via spliceosome (GO:0000398)	89/261	1.9278e-27	385.43	GO Biological process
mRNA processing (GO:0006397)	93/283	1.9278e-27	363.925	GO Biological process
RNA splicing, via transesterification reactions with bulged adenosine as nucleophile (GO:0000377)	80/236	1.74932e-24	339.835	GO Biological process
rRNA processing (GO:0006364)	73/202	2.87053e-24	369.637	GO Biological process
ncRNA processing (GO:0034470)	77/227	1.07081e-23	327.438	GO Biological process
gene expression (GO:0010467)	106/411	4.18911e-22	209.233	GO Biological process
rRNA metabolic process (GO:0016072)	66/200	1.81051e-19	259.608	GO Biological process
translation (GO:0006412)	68/232	5.90927e-17	192.265	GO Biological process
DNA-templated transcription, termination (GO:0006353)	42/106	2.48249e-15	274.651	GO Biological process
nucleolus (GO:0005730)	146/676	1.27682e-22	170.321	GO Cellular component
mitochondrion (GO:0005739)	191/1026	4.39733e-22	138.082	GO Cellular component
preribosome (GO:0030684)	35/75	8.775e-16	364.595	GO Cellular component
mitochondrial inner membrane (GO:0005743)	77/341	6.23454e-13	101.669	GO Cellular component
U2-type spliceosomal complex (GO:0005684)	27/60	9.36336e-12	255.303	GO Cellular component
spliceosomal complex (GO:0005681)	37/114	5.52374e-11	140.526	GO Cellular component
U2-type catalytic step 2 spliceosome (GO:0071007)	18/29	6.38922e-11	469.911	GO Cellular component
nuclear body (GO:0016604)	106/618	6.2759e-10	55.5273	GO Cellular component
nuclear DNA-directed RNA polymerase complex (GO:0055029)	21/52	2.89385e-08	148.716	GO Cellular component
cytosolic part (GO:0044445)	40/159	2.89385e-08	74.4722	GO Cellular component
RNA binding (GO:0003723)	338/1387	1.17826e-70	653.543	GO Molecular function
mRNA binding (GO:0003729)	45/179	2.56279e-08	83.0809	GO Molecular function
single-stranded DNA binding (GO:0003697)	28/87	1.65738e-07	105.411	GO Molecular function
DNA-dependent ATPase activity (GO:0008094)	25/72	1.67881e-07	116.342	GO Molecular function
snoRNA binding (GO:0030515)	15/30	9.05621e-07	197.907	GO Molecular function
DNA-directed 5'-3' RNA polymerase activity (GO:0003899)	15/36	1.62839e-05	118.394	GO Molecular function
tRNA binding (GO:0000049)	15/38	3.274e-05	102.279	GO Molecular function
ATPase activity (GO:0016887)	41/203	3.45163e-05	39.4878	GO Molecular function
ATP-dependent helicase activity (GO:0008026)	23/85	6.2281e-05	54.8465	GO Molecular function
nucleoside-triphosphatase activity (GO:0017111)	68/424	6.52379e-05	28.2165	GO Molecular function

## Sheet: Table S2. 3DAlgi_GO_BiolProc
Term	Overlap	P-value	Adjusted P-value	Old P-value	Old Adjusted P-value	Odds Ratio	Combined Score	Genes
positive regulation of transcription, DNA-templated (GO:0045893)	110/1120	2.35803e-10	7.48202e-07	0	0	2.04874	45.4164	CCNK;CRTC3;CD81;IKZF4;ZNF609;ZMIZ1;CDH1;CREB3L2;RPS6KA1;EP300;SOX8;ACVR1;MAP2K3;EBF1;RFX3;RUNX3;KAT6B;KMT2D;AKNA;KMT2A;EPAS1;KMT2B;NPAS2;FOXO1;SLC9A1;DHX33;DVL3;CAMTA2;RREB1;MAP2K5;ZBED3;BCL9L;WWTR1;EGR1;CREBBP;TFAP2C;ZFHX3;JAG1;FZD7;LIF;NFATC1;NR1D1;ESR2;FOSL2;MAVS;NR4A3;AGO2;MAFF;HNRNPD;CDKN1C;RNF10;BMPR2;RSF1;GLI3;MED12;PPP3CA;SIN3A;TEAD2;NKX3-1;TEAD3;NCOA1;MKL2;KLF10;KDM6B;NCOA6;ARID1A;ARID1B…
regulation of transcription from RNA polymerase II promoter (GO:0006357)	132/1478	1.774e-09	2.81445e-06	0	0	1.85298	37.3375	CCNK;CRTC3;CD81;ATN1;IKZF4;ZNF609;ZMIZ1;RPS6KA1;EP300;SOX8;ACVR1;EBF1;RFX3;FOXP4;RUNX3;FOXP1;NUPR1;EZR;KMT2D;AKNA;KMT2A;SRCAP;TSHZ3;EPAS1;TCF7;ZBTB4;NPAS2;FOXO1;SLC9A1;FAM83G;CAMTA2;APOE;RREB1;MAP2K5;ZBED3;BCL9L;WWTR1;EGR1;CREBBP;TFAP2C;ZFHX3;JAG1;PTCH1;LIF;NFATC1;NR1D1;ESR2;FOSL2;MAVS;TFCP2;NR4A3;SP2;AGO2;MAFF;MXD1;RNF10;KDM5B;CDKN1A;BMPR2;TFCP2L1;PCSK6;GLI3;MED12;MECP2;PPP3CA;SIN3A;LRRFIP1;TEAD…
positive regulation of transcription from RNA polymerase II promoter (GO:0045944)	86/848	5.57882e-09	5.90053e-06	0	0	2.09954	39.9002	RNF10;CCNK;CRTC3;BMPR2;PLXND1;CD81;IKZF4;GLI3;MED12;PPP3CA;ZNF609;ZMIZ1;SIN3A;RPS6KA1;EP300;SOX8;TEAD2;NKX3-1;TEAD3;ACVR1;NCOA1;MKL2;KLF10;KDM6B;NCOA6;EBF1;RFX3;SREBF2;ELF4;TET3;IRF5;PPARA;ZNF750;HDAC4;KMT2D;NFAT5;HDAC5;NFIX;AKNA;KMT2A;EPAS1;WBP2;INSIG1;NPAS2;FOXO1;SLC9A1;E2F3;CAMTA2;TBL1X;MEF2D;RREB1;MAP2K5;ZBED3;BCL9L;BRD4;MLXIP;ZNF462;WWTR1;EGR1;ARNT2;TCF7L2;CREBBP;TFAP2C;CDKN2B;JAG1;STAT3;DAB…
positive regulation of nucleic acid-templated transcription (GO:1903508)	53/502	1.53318e-06	0.0012162	0	0	2.16072	28.928	CDKN1C;RNF10;RSF1;GLI3;MED12;CDH1;CREB3L2;EP300;SOX8;TEAD2;NKX3-1;MAP2K3;ACVR1;NCOA1;NCOA6;RFX3;ARID1A;RUNX3;KAT6B;ELF4;ZNF516;PPARA;CREB5;HDAC4;KDM3A;KMT2A;WBP2;NPAS2;FOXO1;CAMKK2;TP53INP2;TP53INP1;DVL3;APBB1;TBL1X;RREB1;EGR1;ARNT2;CREBBP;ZFHX3;TAF15;EGF;FZD7;STAT3;NFATC1;NR1D1;KLF4;KLF2;ESR2;HIPK2;KLF6;RYBP;HNRNPD
regulation of transcription, DNA-templated (GO:0006355)	122/1598	2.6577e-05	0.0168658	0	0	1.53374	16.1587	CELSR2;IKZF4;BACH2;ZNF609;CDH1;CREB3L2;RPS6KA1;EP300;SOX8;ACVR1;MAP2K3;RFX3;FOXP4;RUNX3;FOXP1;KAT6B;ATF7;NUPR1;KMT2D;KMT2A;SRCAP;TSHZ3;EPAS1;TCF7;BAZ2A;BAZ2B;ZBTB4;NPAS2;FOXO1;ATXN1;ZNF703;DVL3;CAMTA2;HIVEP2;APOE;RREB1;ZKSCAN1;WWTR1;EGR1;CREBBP;TFAP2C;ZFHX3;FZD7;INSR;NFATC1;NR1D1;ESR2;FOSL2;DAP;TFCP2;SP2;TNFSF4;HNRNPD;CDKN1C;RNF10;KDM5B;CDKN1A;RSF1;TFCP2L1;GLI3;MED12;MECP2;SIN3A;ERC1;LRRFIP1;TEAD…
sterol biosynthetic process (GO:0016126)	10/40	3.39036e-05	0.0179293	0	0	5.98512	61.5988	FDPS;G6PD;HMGCS1;FAXDC2;DHCR24;MVD;APOE;DHCR7;HSD17B7;LSS
cholesterol biosynthetic process (GO:0006695)	9/35	6.59029e-05	0.0261387	0	0	6.21074	59.7928	FDPS;G6PD;HMGCS1;DHCR24;MVD;APOE;DHCR7;HSD17B7;LSS
regulation of endocytosis (GO:0030100)	13/69	6.03394e-05	0.0261387	0	0	4.17437	40.5562	RUBCN;LRPAP1;RAB5B;LRP1;SRC;HIP1R;SNX33;OPHN1;PACSIN2;AAK1;APOE;RAB17;LDLR
secondary alcohol biosynthetic process (GO:1902653)	9/36	8.37563e-05	0.0288887	0	0	5.98039	56.1415	FDPS;G6PD;HMGCS1;DHCR24;MVD;APOE;DHCR7;HSD17B7;LSS
positive regulation of gene expression (GO:0010628)	66/771	9.10455e-05	0.0288887	0	0	1.71196	15.9283	CDKN1C;RNF10;RSF1;PIK3CB;GLI3;MED12;CDH1;CREB3L2;HABP4;EP300;SOX8;TEAD2;NKX3-1;ACVR1;NCOA1;MAP2K3;NCOA6;RFX3;ARID1A;RUNX3;ELF4;KAT6B;ZNF516;RBM20;PPARA;EZR;CREB5;HDAC4;KDM3A;KMT2A;WBP2;NPAS2;FOXO1;CAMKK2;POLR2A;CAMK2N1;TP53INP2;TP53INP1;DVL3;POLR2F;APBB1;TBL1X;RREB1;EGR1;ARNT2;CREBBP;ZFHX3;TAF15;GSN;EGF;FZD7;STAT3;DTNBP1;NFATC1;NR1D1;KLF4;KLF2;ESR2;HIPK2;KLF6;MYO1C;RYBP;HNRNPD;UBAP2;FAM98B;KRAS
beta-catenin-TCF complex assembly (GO:1904837)	8/30	0.000127197	0.033633	0	0	6.5196	58.4794	KMT2D;TCF7L2;BCL9;CREBBP;TRRAP;TCF7;EP300;BCL9L
regulation of axonogenesis (GO:0050770)	11/55	0.000125726	0.033633	0	0	4.48978	40.3246	SIPA1L1;PLXND1;KIF13B;PLXNA2;LRP4;ZSWIM6;APOE;SSH2;SSH3;MARK2;SSH1
stress granule assembly (GO:0034063)	5/11	0.000148301	0.036197	0	0	14.911	131.459	ATXN2L;DYNC1H1;ATXN2;MAPT;BICD1
regulation of cholesterol biosynthetic process (GO:0045540)	9/40	0.000200867	0.0455251	0	0	5.20763	44.3318	FDPS;HMGCS1;MVD;APOE;DHCR7;ACACB;LSS;SREBF2;MBTPS2
cellular response to laminar fluid shear stress (GO:0071499)	4/7	0.000244029	0.0457932	0	0	23.8388	198.297	KLF4;MAP2K5;SREBF2;KLF2
cellular response to fluid shear stress (GO:0071498)	5/12	0.00024311	0.0457932	0	0	12.7802	106.357	KLF4;MAP2K5;SREBF2;MTSS1;KLF2
regulation of cholesterol metabolic process (GO:0090181)	9/41	0.000245346	0.0457932	0	0	5.04462	41.9351	FDPS;HMGCS1;MVD;APOE;DHCR7;ACACB;LSS;SREBF2;MBTPS2
regulation of supramolecular fiber organization (GO:1902903)	7/26	0.000316778	0.0545323	0	0	6.60018	53.1797	AKAP13;MAP1B;APOE;MAPT;SSH2;SSH3;SSH1
regulation of alcohol biosynthetic process (GO:1902930)	8/34	0.000326541	0.0545323	0	0	5.51542	44.272	FDPS;HMGCS1;MVD;DHCR7;ACACB;LSS;SREBF2;MBTPS2
negative regulation of transcription, DNA-templated (GO:0045892)	66/813	0.000405572	0.064344	0	0	1.61198	12.5899	CDKN1C;ATN1;RSF1;IKZF4;GLI3;MECP2;SIN3A;EP300;SOX8;LRRFIP1;NKX3-1;KLF10;KLF11;KLF12;RFX3;CBFA2T2;RUNX3;SREBF2;FOXP1;ETV6;NCOR2;ZEB1;KAT6B;PPARA;EZR;HDAC4;HDAC5;NFIX;TSHZ3;SATB1;ZBTB4;FOXO1;ATXN1;CUX1;BAHD1;ZNF703;APBB1;TBL1X;RREB1;MAP2K5;JAZF1;SPEN;TCF7L2;CREBBP;TFAP2C;ZFHX3;PCGF2;PTCH1;STAT3;DAB2IP;WWP1;NR1D1;KLF4;GATAD2B;KLF2;ESR2;SKI;DAP;PER3;NR4A3;SP2;NFIA;TNFSF4;NFIC;ZNF217;MXD1
regulation of steroid biosynthetic process (GO:0050810)	9/44	0.000430206	0.065002	0	0	4.61149	35.7448	FDPS;EGR1;HMGCS1;MVD;DHCR7;ACACB;LSS;SREBF2;MBTPS2
negative regulation of transcription from RNA polymerase II promoter (GO:0000122)	49/565	0.000532012	0.0767306	0	0	1.72513	13.0055	ATN1;GLI3;MECP2;SIN3A;EP300;LRRFIP1;KLF10;KLF11;KLF12;RUNX3;SREBF2;ETV6;NCOR2;ZEB1;PPARA;EZR;HDAC4;HDAC5;NFIX;SATB1;ZBTB4;CUX1;APBB1;TBL1X;RREB1;MAP2K5;JAZF1;SPEN;TCF7L2;CREBBP;TFAP2C;ZFHX3;PCGF2;PTCH1;STAT3;DAB2IP;NR1D1;KLF4;GATAD2B;KLF2;ESR2;SKI;PER3;NR4A3;NFIA;SP2;NFIC;ZNF217;MXD1
negative regulation of phosphorylation (GO:0042326)	12/75	0.000561323	0.0774381	0	0	3.4206	25.6039	CDKN1C;HDAC4;WWTR1;CDKN1A;CDKN2B;MYADM;DAB2IP;FBLN1;MAPT;PPARA;PLPP3;ZBED3
vesicle-mediated transport (GO:0016192)	38/410	0.000639484	0.0845451	0	0	1.85017	13.6077	LRPAP1;RAB5B;TMEM87B;LRP1;WIPF1;MGRN1;STX16;WIPF2;WIPF3;CLEC16A;AGAP1;ASAP1;AGAP3;SNX33;PTPN23;CECR2;CUX1;VPS53;RAC2;KIF1B;ERC1;LDLR;RAB6B;SNX8;ATP9A;RAB11FIP4;S100A10;SPTBN2;RUBCN;LMTK2;CSNK1D;HOOK3;RHOB;MYO5B;RAB13;RIN3;RAB17;SFT2D2
cellular response to peptide hormone stimulus (GO:0071375)	15/110	0.000711179	0.0902628	0	0	2.83879	20.5772	HDAC5;SRC;INSR;PRKCD;ADCY1;SORBS1;FOXO1;ADCY6;TSHR;CEACAM1;ADCY9;NR4A3;RAB13;PRKACA;PCK2
regulation of epithelial cell migration (GO:0010632)	9/48	0.000841136	0.0992785	0	0	4.13764	29.2977	DOCK5;CEACAM1;BMPR2;DUSP10;SRC;HYAL1;DAB2IP;PTPN23;RREB1
regulation of epidermal growth factor receptor signaling pathway (GO:0042058)	10/58	0.000876079	0.0992785	0	0	3.73714	26.3097	CEACAM1;EGF;SHKBP1;MVB12B;HIP1R;DAB2IP;PTPRJ;EPS15L1;PTPN12;CBL
protein localization to membrane (GO:0072657)	19/160	0.000865415	0.0992785	0	0	2.42605	17.1092	STXBP1;PTCH1;TTC7B;ZDHHC23;TTC7A;F11R;SYNE3;GOLGA7B;TSPAN14;NPC1;CDH1;PACS1;SH3PXD2B;RAB13;MYADM;FLOT2;EZR;SHANK3;S100A10
negative regulation of cell-cell adhesion (GO:0022408)	7/31	0.00100359	0.102913	0	0	5.22376	36.0658	JAG1;CDH1;ZNF703;MYADM;KLF4;PPARA;MAP2K5
regulation of megakaryocyte differentiation (GO:0045652)	9/49	0.000982526	0.102913	0	0	4.03399	27.9369	KMT2D;NR4A3;KMT2A;SIN3A;AGO4;KMT2C;KMT2B;EP300;TNRC6B
regulation of protein metabolic process (GO:0051246)	10/59	0.00100546	0.102913	0	0	3.66068	25.2671	FKBP1A;LRP1;TRAF3;APOE;KLF4;LDLR;CNDP1;MAP2K5;KLF2;SSH1
response to laminar fluid shear stress (GO:0034616)	4/10	0.00128711	0.104011	0	0	11.9175	79.3154	KLF4;MAP2K5;SREBF2;KLF2
regulation of amyloid-beta clearance (GO:1900221)	4/10	0.00128711	0.104011	0	0	11.9175	79.3154	LRPAP1;LRP1;APOE;LDLR
membrane raft organization (GO:0031579)	4/10	0.00128711	0.104011	0	0	11.9175	79.3154	NPC1;MYADM;FLOT2;S100A10
amino sugar metabolic process (GO:0006040)	4/10	0.00128711	0.104011	0	0	11.9175	79.3154	ST6GAL1;GFPT2;ST3GAL1;GNE
sialylation (GO:0097503)	5/16	0.00112183	0.104011	0	0	8.13112	55.2331	ST6GALNAC1;ST6GAL1;ST6GALNAC2;ST3GAL1;ST3GAL3
macromolecule modification (GO:0043412)	6/24	0.00130875	0.104011	0	0	5.96626	39.6081	SETD5;ST6GAL1;ST6GALNAC1;ST6GALNAC2;ST3GAL1;ST3GAL3
actin cytoskeleton reorganization (GO:0031532)	10/61	0.0013112	0.104011	0	0	3.51675	23.34	SIPA1L1;CXADR;GSN;TRPV4;RAC2;DTNBP1;MYH9;CDC42BPB;FRY;EZR
regulation of small GTPase mediated signal transduction (GO:0051056)	17/140	0.00123651	0.104011	0	0	2.48596	16.6446	PLEKHG2;SRC;ARHGAP29;ARHGAP17;ARHGAP26;FGD1;VAV2;RHOB;ABR;AKAP13;ARHGAP31;OPHN1;CHN2;RAC2;ARHGEF3;SRGAP1;ARHGEF5
negative regulation of signal transduction (GO:0009968)	28/283	0.00119679	0.104011	0	0	1.98199	13.335	DDR1;LRPAP1;LRP1;MGRN1;TNFAIP3;PTPRJ;GLI3;IGF1R;MED12;GRB10;APOD;HIF1AN;NKX3-1;PHACTR4;ACVR1;RNF43;PTPN18;CISH;EGF;INSR;PTCH1;PRKCD;SPRY4;DAB2IP;LMTK2;NFATC1;PTPN12;MERTK
protein localization to cell periphery (GO:1990778)	15/117	0.00135285	0.104697	0	0	2.64299	17.4584	STXBP1;PTCH1;TTC7B;ZDHHC23;TTC7A;F11R;GOLGA7B;TSPAN14;CDH1;PACS1;RAB13;MYADM;FLOT2;EZR;S100A10
positive regulation of Notch signaling pathway (GO:0045747)	7/33	0.00148606	0.107166	0	0	4.82142	31.3953	CREBBP;TSPAN14;JAG1;ZMIZ1;STAT3;AAK1;EP300
positive regulation of cellular component organization (GO:0051130)	14/106	0.00144734	0.107166	0	0	2.73376	17.8734	LRP1;CLSTN3;INSR;PRKCD;DAB2IP;LRP4;ASAP1;PTPN23;IGF1R;HYAL1;ADGRL1;APOE;SHANK3;LDLR
protein localization to plasma membrane (GO:0072659)	16/130	0.00147281	0.107166	0	0	2.52323	16.4529	STXBP1;PTCH1;TTC7B;ZDHHC23;TTC7A;F11R;GOLGA7B;TSPAN14;CDH1;PACS1;RAB13;MYADM;FLOT2;EZR;OPTN;S100A10
regulation of cytoskeleton organization (GO:0051493)	13/95	0.00152314	0.107398	0	0	2.84686	18.4676	PHLDB1;LRP1;PRKCD;HIP1R;ARHGAP17;BICD1;SORBS3;RHOB;DIAPH1;CRIPAK;MAPT;ARHGEF5;MARK2
regulation of cellular protein localization (GO:1903827)	6/25	0.00164544	0.1135	0	0	5.65194	36.2275	EGF;DVL3;ATP13A2;KCNAB2;MAPT;RAB11FIP5
negative regulation of protein modification process (GO:0031400)	10/63	0.00168864	0.114001	0	0	3.38368	21.6009	WWTR1;G6PD;MYADM;ATP2B4;DAB2IP;FBLN1;MAPT;PLPP3;SNTA1;ZBED3
cytoplasmic mRNA processing body assembly (GO:0033962)	4/11	0.00193786	0.128101	0	0	10.2145	63.8014	DYNC1H1;ATXN2;PATL1;EDC3
regulation of myeloid cell differentiation (GO:0045637)	10/65	0.0021495	0.139191	0	0	3.2603	20.0264	KMT2D;CREBBP;NR4A3;KMT2A;SIN3A;AGO4;KMT2C;KMT2B;EP300;TNRC6B
regulation of cardiac muscle hypertrophy in response to stress (GO:1903242)	3/6	0.00265254	0.147658	0	0	17.8623	105.963	LMNA;ATP2B4;FOXO1
regulation of lysosomal protein catabolic process (GO:1905165)	3/6	0.00265254	0.147658	0	0	17.8623	105.963	LRP1;ATP13A2;LDLR
positive regulation of amyloid-beta clearance (GO:1900223)	3/6	0.00265254	0.147658	0	0	17.8623	105.963	LRPAP1;LRP1;LDLR
regulation of catenin import into nucleus (GO:0035412)	5/19	0.00261436	0.147658	0	0	6.38773	37.9861	SEMA5A;WWTR1;EGF;FZD7;DAB2IP
endocytic recycling (GO:0032456)	6/27	0.00251144	0.147658	0	0	5.11312	30.6118	VPS53;RAB13;LMTK2;PTPN23;RAB17;RAB11FIP4
negative regulation of epithelial cell proliferation (GO:0050680)	10/66	0.00241514	0.147658	0	0	3.20191	19.2947	CDKN1C;CEACAM1;CDKN2B;DUSP10;KLF9;DAB2IP;APOE;RUNX3;MTSS1;NKX3-1
regulation of lipid metabolic process (GO:0019216)	13/100	0.00243253	0.147658	0	0	2.68254	16.1457	NCOA1;CPT1A;CREBBP;HMGCS1;ACSL1;NCOA6;NR1D1;NPAS2;NCOR2;SIN3A;ME1;TBL1X;PPARA
protein phosphorylation (GO:0006468)	40/470	0.00233223	0.147658	0	0	1.68288	10.1998	DDR1;BRSK1;SRC;MAST3;TESK2;PIK3CB;CAMKK2;IGF1R;STK10;EEF2K;GRK5;RPS6KA2;RPS6KA1;MKNK2;TLK1;MAP3K9;ERC1;PRKACA;MARK4;JAK3;MARK2;ACVR1;CDK18;KSR1;INSR;PRKCD;DAB2IP;LMTK2;CSNK1D;CDC42BPB;MERTK;RUNX3;HIPK2;CDC25B;WNK1;PEAK1;AAK1;ATP13A2;TOP1;MAP3K12
phosphorylation (GO:0016310)	34/386	0.00278087	0.152133	0	0	1.74455	10.2667	BRSK1;DGKA;TESK2;PIK3CB;CAMKK2;STK10;RPS6KA2;RPS6KA1;MKNK2;TLK1;MAP3K9;PRKACA;MARK4;JAK3;MARK2;ACVR1;CDK18;KSR1;INSR;PRKCD;STAT3;LMTK2;CSNK1D;CDC42BPB;MERTK;RUNX3;HIPK2;CDC25B;WNK1;PEAK1;AAK1;PI4KA;TOP1;MAP3K12
regulation of primary metabolic process (GO:0080090)	16/139	0.00294286	0.158266	0	0	2.33749	13.6238	NCOA1;CPT1A;CREBBP;HMGCS1;LRP1;ACSL1;NCOA6;NR1D1;NPAS2;NCOR2;SIN3A;ME1;APOE;TBL1X;PPARA;LDLR
cellular response to ketone (GO:1901655)	6/28	0.0030547	0.161542	0	0	4.88045	28.2631	SRC;TNFSF4;KLF9;ADCY1;ADCY6;PCK2
negative regulation of MAPK cascade (GO:0043409)	11/80	0.00328742	0.171	0	0	2.85926	16.3483	DUSP10;CAMK2N1;PRKCD;SPRY4;DAB2IP;PTPRJ;FBLN1;APOE;EZR;FOXO1;IGF1R
chondroitin sulfate catabolic process (GO:0030207)	4/13	0.00385522	0.194168	0	0	7.94376	44.154	BCAN;HYAL1;IDS;CSPG4
positive regulation of actin nucleation (GO:0051127)	4/13	0.00385522	0.194168	0	0	7.94376	44.154	GSN;WIPF1;WIPF2;WIPF3
protein heterooligomerization (GO:0051291)	8/49	0.00400926	0.198772	0	0	3.49481	19.2884	SEPT9;SCUBE3;INSR;LRP4;WIZ;GRIN2B;IKZF4;S100A10
chromatin-mediated maintenance of transcription (GO:0048096)	3/7	0.00445894	0.202117	0	0	13.396	72.5104	KMT2B;ARID1A;ARID1B
bone cell development (GO:0098751)	3/7	0.00445894	0.202117	0	0	13.396	72.5104	SRC;ZNF385A;FOXP1
histone lysine demethylation (GO:0070076)	5/21	0.00418817	0.202117	0	0	5.58867	30.6007	KDM6B;KDM5B;KDM4B;KDM3A;KDM7A
connective tissue development (GO:0061448)	6/30	0.00439785	0.202117	0	0	4.47327	24.2748	HYAL1;COL11A2;SH3PXD2B;CREB3L2;ZNF516;SOX8
chondroitin sulfate metabolic process (GO:0030204)	6/30	0.00439785	0.202117	0	0	4.47327	24.2748	BCAN;CHST11;HYAL1;CSGALNACT2;IDS;CSPG4
regulation of neuron projection development (GO:0010975)	14/119	0.00428861	0.202117	0	0	2.39364	13.0497	PTPRS;DAB2IP;CRMP1;SSH2;CBFA2T2;SSH3;ADCY6;SSH1;SIPA1L1;TRPV4;KIF13B;APOE;RAB17;MARK2
regulation of epithelial cell proliferation (GO:0050678)	10/72	0.00461116	0.206073	0	0	2.89113	15.5522	CDKN1C;CDKN2B;DUSP10;NR4A3;HYAL1;DAB2IP;NR1D1;RUNX3;MTSS1;NKX3-1
regulation of calcineurin-NFAT signaling cascade (GO:0070884)	4/14	0.00517249	0.222378	0	0	7.14901	37.6352	RCAN3;ATP2B4;SPPL3;SLC9A1
regulation of ERBB signaling pathway (GO:1901184)	5/22	0.00518625	0.222378	0	0	5.25965	27.6749	PTPN18;CEACAM1;EGF;MVB12B;PTPN12
negative regulation of protein kinase activity (GO:0006469)	13/109	0.0051664	0.222378	0	0	2.42989	12.7948	CDKN1C;WWTR1;CDKN1A;CISH;MVP;LRRC4;DAB2IP;ADARB1;IGF1R;CEACAM1;DUSP10;CAMK2N1;CRIPAK
negative regulation of cell projection organization (GO:0031345)	7/41	0.00540679	0.228743	0	0	3.68541	19.2382	PTPRS;TRPV4;CRMP1;APOE;CBFA2T2;GRIN2B;ADCY6
cellular response to insulin stimulus (GO:0032869)	13/110	0.00558166	0.233034	0	0	2.40471	12.4763	HDAC5;ATP6AP1;INSR;SORBS1;SOGA1;FOXO1;IGF1R;CEACAM1;BAIAP2L1;RAB13;ATP6V0D2;ATP6V0A1;PCK2
histone modification (GO:0016570)	12/98	0.00572736	0.236012	0	0	2.50273	12.9204	HDAC4;HDAC5;CREBBP;TRRAP;KAT6B;SIN3A;PRKCD;HUWE1;EP300;BAZ2A;TBL1X;MAP3K12
negative regulation of toll-like receptor 4 signaling pathway (GO:0034144)	3/8	0.00685381	0.24435	0	0	10.7162	53.3984	DAB2IP;TNFAIP3;NR1D1
cellular response to epinephrine stimulus (GO:0071872)	3/8	0.00685381	0.24435	0	0	10.7162	53.3984	ATP2B4;PRKACA;SLC9A1
regulation of nitrogen compound metabolic process (GO:0051171)	3/8	0.00685381	0.24435	0	0	10.7162	53.3984	LRP1;APOE;LDLR
regulation of cytoplasmic mRNA processing body assembly (GO:0010603)	3/8	0.00685381	0.24435	0	0	10.7162	53.3984	ATXN2L;CNOT6;ATXN2
response to leptin (GO:0044321)	3/8	0.00685381	0.24435	0	0	10.7162	53.3984	NR4A3;STAT3;NR1D1
response to epinephrine (GO:0071871)	3/8	0.00685381	0.24435	0	0	10.7162	53.3984	ATP2B4;PRKACA;SLC9A1
amyloid fibril formation (GO:1990000)	3/8	0.00685381	0.24435	0	0	10.7162	53.3984	FKBP1A;GSN;MAPT
negative regulation of platelet-derived growth factor receptor signaling pathway (GO:0010642)	4/15	0.00676019	0.24435	0	0	6.49876	32.4724	LRP1;PTPRJ;APOD;PTPN12
septin ring assembly (GO:0000921)	4/15	0.00676019	0.24435	0	0	6.49876	32.4724	SEPT9;SEPT6;SEPT4;SEPT5
histone H3-K4 methylation (GO:0051568)	5/23	0.00634151	0.24435	0	0	4.96718	25.1371	KMT2D;KMT2A;SETD1B;KMT2B;TET3
cellular response to catecholamine stimulus (GO:0071870)	5/23	0.00634151	0.24435	0	0	4.96718	25.1371	NR4A3;ATP2B4;PRKACA;ADCY6;SLC9A1
regulation of cell-cell adhesion (GO:0022407)	6/32	0.00613234	0.24435	0	0	4.12874	21.0325	CEACAM1;JAG1;SRC;CDH1;SIRPA;CELSR2
negative regulation of ERBB signaling pathway (GO:1901185)	7/43	0.0070699	0.249253	0	0	3.4803	17.2341	PTPN18;EGF;DAB2IP;PTPRJ;PTPN12;EPS15L1;CBL
entry into host cell (GO:0030260)	6/33	0.00716485	0.249825	0	0	3.97561	19.6338	NPC1;SRC;CD81;CDH1;WWP1;CBL
cellular response to nutrient levels (GO:0031669)	8/54	0.00732774	0.252727	0	0	3.11411	15.3093	KLF10;MAP1LC3B;CDKN2B;BMPR2;CLEC16A;ZFYVE1;SREBF2;FOXO1
negative regulation of cytoskeleton organization (GO:0051494)	5/24	0.00766593	0.258766	0	0	4.7055	22.9204	PLEKHH2;PRKCD;HIP1R;MYADM;SHANK3
regulation of chromosome organization (GO:0033044)	5/24	0.00766593	0.258766	0	0	4.7055	22.9204	SETD5;HNRNPD;MAPT;MKI67;SMG6
intracellular steroid hormone receptor signaling pathway (GO:0030518)	9/66	0.00792528	0.264704	0	0	2.82832	13.6826	MED12;NCOA1;KDM3A;NCOA6;WBP2;SRC;ARID1A;ESR2;NKX3-1
regulation of axon extension (GO:0030516)	6/34	0.00831732	0.269294	0	0	3.83342	18.3599	PTPRS;PLXNA2;APOE;MAPT;L1CAM;NTN1
negative regulation of cellular metabolic process (GO:0031324)	6/34	0.00831732	0.269294	0	0	3.83342	18.3599	LRPAP1;ATXN2;APOE;NR1D1;PPARA;OPTN
fat cell differentiation (GO:0045444)	8/55	0.00818567	0.269294	0	0	3.0477	14.6453	TCF7L2;NR4A3;FAM120B;ZNF516;EP300;SOX8;KLF4;FOXO1
activation of protein kinase A activity (GO:0034199)	4/16	0.00863965	0.27173	0	0	5.95688	28.3035	ADCY9;ADCY1;PRKACA;ADCY6
regulation of actin nucleation (GO:0051125)	4/16	0.00863965	0.27173	0	0	5.95688	28.3035	GSN;WIPF1;WIPF2;WIPF3
insulin receptor signaling pathway (GO:0008286)	9/67	0.00873509	0.27173	0	0	2.77941	13.1755	BAIAP2L1;ATP6AP1;INSR;SORBS1;SOGA1;ATP6V0D2;FOXO1;IGF1R;ATP6V0A1
chromatin remodeling (GO:0006338)	13/116	0.00866484	0.27173	0	0	2.26391	10.7501	KDM6B;HDAC4;HDAC5;KMT2B;BAZ2A;RSF1;ARID1A;ARID1B;GATAD2B;CECR2;BAHD1;ANP32B;TOP1
regulation of lamellipodium assembly (GO:0010591)	5/25	0.00917105	0.277141	0	0	4.46999	20.9719	RAC2;SSH2;WASF2;SSH3;SSH1
long-chain fatty acid transport (GO:0015909)	5/25	0.00917105	0.277141	0	0	4.46999	20.9719	CPT1A;FABP3;ACSL1;APOE;ACACB
glycosaminoglycan catabolic process (GO:0006027)	8/56	0.00911672	0.277141	0	0	2.98404	14.018	HGSNAT;BCAN;TMEM2;HYAL1;SDC3;IDS;CSPG4;SLC9A1
epithelial cell apoptotic process (GO:1904019)	3/9	0.00987768	0.282359	0	0	8.92972	41.2328	GSN;BMPR2;DAB2IP
adipose tissue development (GO:0060612)	3/9	0.00987768	0.282359	0	0	8.92972	41.2328	SH3PXD2B;ZNF516;SOX8
regulation of platelet-derived growth factor receptor-beta signaling pathway (GO:2000586)	3/9	0.00987768	0.282359	0	0	8.92972	41.2328	LRP1;HIP1R;PTPN12
negative regulation of heterotypic cell-cell adhesion (GO:0034115)	3/9	0.00987768	0.282359	0	0	8.92972	41.2328	MYADM;KLF4;MAP2K5
regulation of cell-cell adhesion involved in gastrulation (GO:0070587)	3/9	0.00987768	0.282359	0	0	8.92972	41.2328	MYADM;KLF4;MAP2K5
cholesterol metabolic process (GO:0008203)	9/68	0.00960608	0.282359	0	0	2.73216	12.6919	FDPS;G6PD;HMGCS1;MVD;DHCR24;APOE;DHCR7;HSD17B7;LSS
septin ring organization (GO:0031106)	4/17	0.0108303	0.290672	0	0	5.49837	24.8824	SEPT9;SEPT6;SEPT4;SEPT5
positive regulation of nitrogen compound metabolic process (GO:0051173)	4/17	0.0108303	0.290672	0	0	5.49837	24.8824	EGF;KLF4;KLF2;MAP2K5
cytoskeleton-dependent intracellular transport (GO:0030705)	5/26	0.010868	0.290672	0	0	4.25691	19.2495	CCDC88C;KIF13B;KIF1B;KIF3C;HOOK3
regulation of receptor-mediated endocytosis (GO:0048259)	6/36	0.0110108	0.290672	0	0	3.57748	16.1304	LRPAP1;HIP1R;AAK1;PIK3CB;CBL;BICD1
regulation of cell morphogenesis involved in differentiation (GO:0010769)	6/36	0.0110108	0.290672	0	0	3.57748	16.1304	SIPA1L1;KIF13B;SSH2;SSH3;MARK2;SSH1
Wnt signaling pathway, calcium modulating pathway (GO:0007223)	6/36	0.0110108	0.290672	0	0	3.57748	16.1304	PPP3CA;TCF7L2;AGO4;AGO2;NFATC1;TNRC6B
regulation of organelle assembly (GO:1902115)	7/47	0.0114902	0.290672	0	0	3.13161	13.9866	ATXN2L;AKAP13;ATXN2;GSN;SRC;NPRL3;EZR
positive regulation of gene expression, epigenetic (GO:0045815)	7/47	0.0114902	0.290672	0	0	3.13161	13.9866	MYO1C;WBP2;KMT2B;EP300;POLR2F;ARID1A;ARID1B
histone H4 acetylation (GO:0043967)	7/47	0.0114902	0.290672	0	0	3.13161	13.9866	KMT2A;KANSL1;TRRAP;EP400;EP300;JADE2;APBB1
phospholipid transport (GO:0015914)	8/58	0.0112126	0.290672	0	0	2.86438	12.8631	ATP8B2;PITPNB;PITPNA;ATP10A;ATP11A;APOE;LDLR;ATP9A
regulation of Notch signaling pathway (GO:0008593)	9/70	0.0115426	0.290672	0	0	2.6423	11.7892	CREBBP;TSPAN14;JAG1;ZMIZ1;EGF;STAT3;AAK1;EP300;HIF1AN
cytoskeleton-dependent cytokinesis (GO:0061640)	9/70	0.0115426	0.290672	0	0	2.6423	11.7892	SEPT9;CECR2;SEPT6;SON;SNX33;SEPT4;SEPT5;RHOB;CIT
negative regulation of Wnt signaling pathway (GO:0030178)	17/174	0.0114382	0.290672	0	0	1.94408	8.69157	RNF43;WWTR1;TCF7L2;LRP1;IGFBP4;KREMEN1;DAB2IP;LRP4;NFATC1;GLI3;MED12;RNF213;GRB10;DVL3;NPHP4;APOE;ANKRD6
extracellular matrix organization (GO:0030198)	21/229	0.0107298	0.290672	0	0	1.81469	8.22914	DDR1;COL14A1;COL11A2;F11R;NID1;FBLN5;BCAN;SCUBE3;SH3PXD2A;MMP15;CDH1;ITGA10;SH3PXD2B;ITGA11;COL9A1;COL6A3;ITGA7;COL9A3;CAPN1;FBN1;ITGA9
positive regulation of programmed cell death (GO:0043068)	23/257	0.0103584	0.290672	0	0	1.76762	8.07797	KLF11;PLEKHG2;APAF1;DAB2IP;HIP1R;HTT;SEPT4;FGD1;FOXO1;RHOB;VAV2;ABR;AKAP13;RASSF2;RYBP;AIFM2;RPS6KA2;ARHGEF3;BMF;IRF5;APBB1;MARK4;ARHGEF5
protein autophosphorylation (GO:0046777)	17/175	0.0120631	0.299936	0	0	1.93167	8.53335	DDR1;SRC;INSR;LMTK2;IGF1R;CAMKK2;STK10;EEF2K;GRK5;PEAK1;MKNK2;AAK1;ATP13A2;MAP3K9;JAK3;MARK2;MAP3K12
protein complex assembly (GO:0006461)	18/189	0.0120995	0.299936	0	0	1.8903	8.34492	KMT2D;HGSNAT;TCF7L2;CREBBP;AHNAK;TRRAP;SEC16A;TCF7;TNFAIP3;CSNK1D;TRAPPC9;SLC9A1;BCL9;SH3PXD2A;SH3PXD2B;EP300;MAPT;BCL9L
mitotic cytokinesis (GO:0000281)	8/59	0.0123846	0.304622	0	0	2.80807	12.3311	SEPT9;SEPT6;SON;SNX33;SEPT4;SEPT5;RHOB;CIT
regulation of chromatin organization (GO:1902275)	3/10	0.0135594	0.311767	0	0	7.65364	32.9158	SETD5;TLK1;MKI67
regulation of podosome assembly (GO:0071801)	3/10	0.0135594	0.311767	0	0	7.65364	32.9158	GSN;SRC;ASAP1
stress fiber assembly (GO:0043149)	3/10	0.0135594	0.311767	0	0	7.65364	32.9158	SRC;ZYX;SORBS1
negative regulation of homotypic cell-cell adhesion (GO:0034111)	3/10	0.0135594	0.311767	0	0	7.65364	32.9158	CEACAM1;PRKCD;ZNF703
regulation of actin filament length (GO:0030832)	3/10	0.0135594	0.311767	0	0	7.65364	32.9158	SSH2;SSH3;SSH1
N-acetylneuraminate metabolic process (GO:0006054)	3/10	0.0135594	0.311767	0	0	7.65364	32.9158	ST6GAL1;ST3GAL1;GNE
contractile actin filament bundle assembly (GO:0030038)	3/10	0.0135594	0.311767	0	0	7.65364	32.9158	SRC;ZYX;SORBS1
posttranscriptional gene silencing by RNA (GO:0035194)	4/18	0.0133493	0.311767	0	0	5.10536	22.0362	CNOT6;AGO4;AGO2;TNRC6B
regulation of cholesterol efflux (GO:0010874)	4/18	0.0133493	0.311767	0	0	5.10536	22.0362	LRP1;PTCH1;APOE;SREBF2
homotypic cell-cell adhesion (GO:0034109)	6/38	0.0142686	0.325714	0	0	3.35354	14.2515	CSRP1;MEGF11;STXBP1;MYH9;PIK3CB;PLPP3
regulation of protein binding (GO:0043393)	12/111	0.0148963	0.337614	0	0	2.17259	9.13931	HDAC4;FKBP1A;LRPAP1;HDAC5;TCF7L2;LRP1;PRKCD;HIP1R;DAB2IP;PRKACA;SPPL3;HIPK2
transcription, DNA-templated (GO:0006351)	29/356	0.0151303	0.340486	0	0	1.59616	6.68959	NFAT5;CCNK;NFIX;BMPR2;KMT2A;EPAS1;BAZ2A;RSF1;BAZ2B;BACH2;POLR2A;POLR2F;HIVEP2;RREB1;NCOA1;EGR1;KLF11;ZFHX3;LINC00473;KLF13;TAF15;NCOA6;NFATC1;KLF4;RUNX3;NFIC;MAFF;ZNF516;CREB5
negative regulation of smoothened signaling pathway (GO:0045879)	4/19	0.016212	0.347571	0	0	4.76475	19.6403	MGRN1;PTCH1;GPR161;GLI3
regulation of sprouting angiogenesis (GO:1903670)	4/19	0.016212	0.347571	0	0	4.76475	19.6403	CEACAM1;TMEM2;KLF4;KLF2
cyclic nucleotide biosynthetic process (GO:0009190)	4/19	0.016212	0.347571	0	0	4.76475	19.6403	ADCY9;NPR2;ADCY1;ADCY6
intracellular estrogen receptor signaling pathway (GO:0030520)	4/19	0.016212	0.347571	0	0	4.76475	19.6403	SRC;NCOA6;ARID1A;ESR2
protein heterotetramerization (GO:0051290)	4/19	0.016212	0.347571	0	0	4.76475	19.6403	INSR;LRP4;GRIN2B;S100A10
positive regulation of axon extension (GO:0045773)	4/19	0.016212	0.347571	0	0	4.76475	19.6403	SEMA5A;MAPT;L1CAM;NTN1
glycosaminoglycan biosynthetic process (GO:0006024)	11/99	0.0159577	0.347571	0	0	2.23966	9.26731	BCAN;CHST6;B4GALT1;CHST11;HYAL1;CSGALNACT2;SDC3;XYLT1;CSPG4;ST3GAL1;ST3GAL3
positive regulation of nuclear-transcribed mRNA poly(A) tail shortening (GO:0060213)	3/11	0.0179174	0.353118	0	0	6.69658	26.9335	AGO2;TOB1;TNRC6B
calcineurin-NFAT signaling cascade (GO:0033173)	3/11	0.0179174	0.353118	0	0	6.69658	26.9335	PPP3CA;NFAT5;NFATC1
transcytosis (GO:0045056)	3/11	0.0179174	0.353118	0	0	6.69658	26.9335	LRPAP1;LRP1;RAB17
regulation of nuclear-transcribed mRNA poly(A) tail shortening (GO:0060211)	3/11	0.0179174	0.353118	0	0	6.69658	26.9335	AGO2;TOB1;TNRC6B
negative regulation of cardiac muscle hypertrophy (GO:0010614)	3/11	0.0179174	0.353118	0	0	6.69658	26.9335	LMNA;ATP2B4;FOXO1
negative regulation of translation, ncRNA-mediated (GO:0040033)	3/11	0.0179174	0.353118	0	0	6.69658	26.9335	AGO4;STAT3;AGO2
miRNA mediated inhibition of translation (GO:0035278)	3/11	0.0179174	0.353118	0	0	6.69658	26.9335	AGO4;STAT3;AGO2
Golgi ribbon formation (GO:0090161)	3/11	0.0179174	0.353118	0	0	6.69658	26.9335	STX16;MYO18A;OPTN
vacuolar transport (GO:0007034)	5/29	0.0172114	0.353118	0	0	3.7242	15.1284	HGSNAT;NPC1;VPS53;VPS13D;ATP6V0D2
negative regulation of neuron projection development (GO:0010977)	7/51	0.0176278	0.353118	0	0	2.84631	11.4942	PTPRS;TRPV4;LRP4;CRMP1;APOE;CBFA2T2;ADCY6
positive regulation of actin filament polymerization (GO:0030838)	7/51	0.0176278	0.353118	0	0	2.84631	11.4942	VASP;BAIAP2L1;GSN;WIPF1;WIPF2;WIPF3;RAC2
cytoskeleton organization (GO:0007010)	13/126	0.016606	0.353118	0	0	2.06247	8.45199	MAST3;MICAL3;CDC42BPB;SIPA1L3;SYNE3;FGD1;FMNL3;DIAPH1;CECR2;PACSIN2;APOE;EZR;WASF3
organelle assembly (GO:0070925)	30/376	0.0177292	0.353118	0	0	1.56044	6.29254	ASAP1;PTPN23;BICD1;EDC3;SEPT9;MAP1LC3B;ATXN2;SEPT6;SH3PXD2A;TP53INP2;SH3PXD2B;POGZ;TP53INP1;DZIP1L;DYNC1H1;GSN;STARD9;RFX3;RABL2B;CSNK1D;WIPI1;SEPT4;SEPT5;PATL1;ATXN2L;WDR60;CCDC65;MAPT;RAB17;CEP89
negative regulation of epidermal growth factor receptor signaling pathway (GO:0042059)	6/40	0.0181427	0.355351	0	0	3.15594	12.6537	GPRC5A;EGF;DAB2IP;PTPRJ;EPS15L1;CBL
transforming growth factor beta receptor signaling pathway (GO:0007179)	9/76	0.0191052	0.371906	0	0	2.40491	9.51815	ACVR1;KLF10;SKI;FKBP1A;SRC;PXN;ZYX;F11R;CBL
eye morphogenesis (GO:0048592)	4/20	0.0194312	0.373668	0	0	4.46671	17.6028	SKI;ALDH1A3;STAT3;FBN1
chondroitin sulfate biosynthetic process (GO:0030206)	4/20	0.0194312	0.373668	0	0	4.46671	17.6028	BCAN;CHST11;CSGALNACT2;CSPG4
positive regulation of endocytosis (GO:0045807)	8/64	0.0196244	0.37511	0	0	2.55667	10.0502	LRP1;HIP1R;SIRPA;APOE;CBL;MERTK;BICD1;LDLR
endosomal transport (GO:0016197)	20/229	0.0203464	0.386581	0	0	1.71827	6.6924	TMEM87B;STX16;MGRN1;CLEC16A;LMTK2;SNX33;NSG1;HOOK3;PTPN23;RHOB;DOPEY2;MYO5B;VPS53;WDR91;MVB12B;RAB13;ERC1;RAB17;RAB6B;RAB11FIP4
cell-matrix adhesion (GO:0007160)	10/90	0.0209995	0.396615	0	0	2.23849	8.64785	DDR1;ACTN1;ITGA10;ITGA11;ZYX;TESK2;ITGA7;SORBS1;L1CAM;FBLN5
axon guidance (GO:0007411)	15/158	0.0212777	0.399492	0	0	1.88111	7.24244	VASP;PLXND1;SRC;PIK3CB;SEMA3F;L1CAM;NTN1;OPHN1;GRB10;PLXNA2;SLIT3;KRAS;EZR;SHANK3;SPTBN2
calcineurin-mediated signaling (GO:0097720)	3/12	0.0229615	0.410312	0	0	5.9522	22.4632	NFAT5;PPP3CA;NFATC1
histone H3-K9 demethylation (GO:0033169)	3/12	0.0229615	0.410312	0	0	5.9522	22.4632	KDM4B;KDM3A;KDM7A
entry of bacterium into host cell (GO:0035635)	3/12	0.0229615	0.410312	0	0	5.9522	22.4632	SRC;CDH1;CBL
cortical actin cytoskeleton organization (GO:0030866)	4/21	0.0230178	0.410312	0	0	4.20374	15.8544	WIPF1;WIPF2;WIPF3;RAB13
phospholipid translocation (GO:0045332)	4/21	0.0230178	0.410312	0	0	4.20374	15.8544	ATP8B2;ATP10A;ATP11A;ATP9A
positive regulation of lamellipodium organization (GO:1902745)	4/21	0.0230178	0.410312	0	0	4.20374	15.8544	SRC;RAC2;RREB1;WASF2
renal water homeostasis (GO:0003091)	5/31	0.0225745	0.410312	0	0	3.43736	13.0308	ADCY9;MYO5B;ADCY1;PRKACA;ADCY6
protein destabilization (GO:0031648)	5/31	0.0225745	0.410312	0	0	3.43736	13.0308	CREBBP;GSN;CCDC88C;HTT;EP300
negative regulation of blood vessel endothelial cell migration (GO:0043537)	5/31	0.0225745	0.410312	0	0	3.43736	13.0308	MECP2;HDAC5;APOE;KLF4;MAP2K5
regulation of autophagy (GO:0010506)	18/203	0.0233956	0.414716	0	0	1.74595	6.55641	RUBCN;PIK3CB;SOGA1;SREBF2;FOXO1;DAP;TP53INP1;EP300;BMF;TAB2;ATP13A2;FBXL2;MAPT;CAPN1;PRKACA;ATP6V0D2;OPTN;ATP6V0A1
negative regulation of supramolecular fiber organization (GO:1902904)	7/54	0.0235327	0.414829	0	0	2.66421	9.98909	PLEKHH2;PRKCD;MYADM;HIP1R;SHANK3;LDLR;TUBB4A
early endosome to late endosome transport (GO:0045022)	4/22	0.0269804	0.441282	0	0	3.96999	14.3422	WDR91;LMTK2;PTPN23;HOOK3
negative regulation of actin filament polymerization (GO:0030837)	4/22	0.0269804	0.441282	0	0	3.96999	14.3422	GSN;PRKCD;HIP1R;MYADM
histone lysine methylation (GO:0034968)	4/22	0.0269804	0.441282	0	0	3.96999	14.3422	KMT2D;KMT2A;SETD1B;KMT2B
negative regulation of sprouting angiogenesis (GO:1903671)	4/22	0.0269804	0.441282	0	0	3.96999	14.3422	HDAC5;KLF4;KLF2;MAP2K5
regulation of bone resorption (GO:0045124)	4/22	0.0269804	0.441282	0	0	3.96999	14.3422	ATP6AP1;SRC;PLEKHM1;TNFAIP3
negative regulation of protein polymerization (GO:0032272)	4/22	0.0269804	0.441282	0	0	3.96999	14.3422	PRKCD;HIP1R;MYADM;TUBB4A
lipid translocation (GO:0034204)	4/22	0.0269804	0.441282	0	0	3.96999	14.3422	ATP8B2;ATP10A;ATP11A;ATP9A
regulation of nitric oxide biosynthetic process (GO:0045428)	5/32	0.0256193	0.441282	0	0	3.30988	12.1288	DDAH2;INSR;ATP2B4;KLF4;KLF2
protein deacetylation (GO:0006476)	5/32	0.0256193	0.441282	0	0	3.30988	12.1288	HDAC4;HDAC5;SIN3A;BAZ2A;TBL1X
positive regulation of dendrite development (GO:1900006)	5/32	0.0256193	0.441282	0	0	3.30988	12.1288	CUX1;DAB2IP;COBL;APOE;SHANK3
retrograde vesicle-mediated transport, Golgi to ER (GO:0006890)	9/80	0.0258182	0.441282	0	0	2.26894	8.29678	KLC2;KDELR1;PITPNB;HTT;KIF3C;KLC1;RAB6B;ATP9A;TAPBP
positive regulation of cellular catabolic process (GO:0031331)	11/106	0.0252595	0.441282	0	0	2.07386	7.62882	PFKFB4;INSR;PRKCD;TP53INP1;APOE;PIK3CB;SNX33;EZR;PPARA;OPTN;FOXO1
cellular response to starvation (GO:0009267)	11/107	0.0268544	0.441282	0	0	2.05215	7.4233	KLF10;DAP;CDKN1A;MAP1LC3B;WDR59;BMPR2;NPRL3;CLEC16A;ZFYVE1;FOXO1;SREBF2
positive regulation of cell migration (GO:0030335)	19/221	0.026893	0.441282	0	0	1.68793	6.10338	ACVR1;DOCK5;BMPR2;SRC;EGF;INSR;SPHK1;DAB2IP;SEMA3F;IGF1R;PTP4A1;ZNF609;MYO1C;HYAL1;ZNF703;AGO2;MYADM;NUMB;RREB1
positive regulation of cholesterol efflux (GO:0010875)	3/13	0.0286934	0.44322	0	0	5.3567	19.0221	LRP1;PTCH1;APOE
cellular response to low-density lipoprotein particle stimulus (GO:0071404)	3/13	0.0286934	0.44322	0	0	5.3567	19.0221	CD81;LDLR;SREBF2
negative regulation of hormone secretion (GO:0046888)	3/13	0.0286934	0.44322	0	0	5.3567	19.0221	RAB11FIP1;LIF;RAB11FIP5
semaphorin-plexin signaling pathway involved in neuron projection guidance (GO:1902285)	3/13	0.0286934	0.44322	0	0	5.3567	19.0221	PLXND1;PLXNA2;SEMA3F
regulation of fatty acid oxidation (GO:0046320)	3/13	0.0286934	0.44322	0	0	5.3567	19.0221	FABP3;NR4A3;PPARA
negative regulation of chemokine production (GO:0032682)	3/13	0.0286934	0.44322	0	0	5.3567	19.0221	APOD;KLF4;MAP2K5
endothelial cell differentiation (GO:0045446)	3/13	0.0286934	0.44322	0	0	5.3567	19.0221	KDM6B;BMPR2;JAG1
neural tube closure (GO:0001843)	5/33	0.0289147	0.44322	0	0	3.1915	11.3088	SKI;VANGL2;DVL3;COBL;PHACTR4
carboxylic acid metabolic process (GO:0019752)	5/33	0.0289147	0.44322	0	0	3.1915	11.3088	ST6GAL1;CYB5R3;HYAL1;ST3GAL1;GNE
regulation of smooth muscle cell proliferation (GO:0048660)	6/44	0.0279253	0.44322	0	0	2.82313	10.1018	TCF7L2;NR4A3;TNFAIP3;APOD;IL6R;FOXP1
positive regulation of transport (GO:0051050)	6/44	0.0279253	0.44322	0	0	2.82313	10.1018	DYNC1H1;NR4A3;LRP1;KMT2A;APOE;LDLR
peptidyl-threonine phosphorylation (GO:0018107)	8/68	0.0272696	0.44322	0	0	2.38572	8.59332	ACVR1;WNK1;PRKCD;LMTK2;MARK2;CAMKK2;HIPK2;MAP3K12
positive regulation of binding (GO:0051099)	9/81	0.027728	0.44322	0	0	2.23731	8.02145	SKI;FKBP1A;TCF7L2;LRP1;EGF;HIP1R;APOE;SPPL3;HIPK2
Ras protein signal transduction (GO:0007265)	19/223	0.0291503	0.444682	0	0	1.67121	5.9082	CDKN1A;RAB5B;KSR1;ARHGAP29;RABL2B;PLD1;NTN1;RHOB;ADGRG1;MRAS;GNA12;RAB13;RAC2;ARHGEF3;KRAS;RAB17;RREB1;RAB6B;PHACTR4
positive regulation of neurogenesis (GO:0050769)	8/69	0.0294635	0.447309	0	0	2.34648	8.27043	SPEN;ZNF609;GPRC5B;ZEB1;NUMB;DAB2IP;SOX8;SHANK3
negative regulation of receptor biosynthetic process (GO:0010871)	2/6	0.0366933	0.448683	0	0	8.92224	29.4894	NR1D1;PPARA
response to DNA damage checkpoint signaling (GO:0072423)	2/6	0.0366933	0.448683	0	0	8.92224	29.4894	SLX4;APAF1
negative regulation of phospholipid metabolic process (GO:1903726)	2/6	0.0366933	0.448683	0	0	8.92224	29.4894	RUBCN;DAB2IP
negative regulation of coenzyme metabolic process (GO:0051198)	2/6	0.0366933	0.448683	0	0	8.92224	29.4894	HDAC4;PPARA
membrane raft assembly (GO:0001765)	2/6	0.0366933	0.448683	0	0	8.92224	29.4894	FLOT2;S100A10
signal complex assembly (GO:0007172)	2/6	0.0366933	0.448683	0	0	8.92224	29.4894	SRC;PXN
positive regulation of myeloid leukocyte cytokine production involved in immune response (GO:0061081)	2/6	0.0366933	0.448683	0	0	8.92224	29.4894	GPRC5B;NR4A3
corticosteroid receptor signaling pathway (GO:0031958)	2/6	0.0366933	0.448683	0	0	8.92224	29.4894	NCOA6;ARID1A
positive regulation of phospholipid transport (GO:2001140)	2/6	0.0366933	0.448683	0	0	8.92224	29.4894	PRKCD;APOE
imitative learning (GO:0098596)	2/6	0.0366933	0.448683	0	0	8.92224	29.4894	HTT;SHANK3
enteric nervous system development (GO:0048484)	2/6	0.0366933	0.448683	0	0	8.92224	29.4894	SOX8;PHACTR4
morphogenesis of an endothelium (GO:0003159)	2/6	0.0366933	0.448683	0	0	8.92224	29.4894	CCM2;RHOB
response to catecholamine (GO:0071869)	2/6	0.0366933	0.448683	0	0	8.92224	29.4894	NR4A3;ADCY6
positive regulation of intracellular estrogen receptor signaling pathway (GO:0033148)	2/6	0.0366933	0.448683	0	0	8.92224	29.4894	KMT2D;WBP2
negative regulation of glial cell proliferation (GO:0060253)	2/6	0.0366933	0.448683	0	0	8.92224	29.4894	SKI;RNF10
astrocyte activation (GO:0048143)	2/6	0.0366933	0.448683	0	0	8.92224	29.4894	LRP1;MAPT
glucocorticoid receptor signaling pathway (GO:0042921)	2/6	0.0366933	0.448683	0	0	8.92224	29.4894	NCOA6;ARID1A
regulation of osteoclast development (GO:2001204)	2/6	0.0366933	0.448683	0	0	8.92224	29.4894	ATP6AP1;FBN1
dendritic spine maintenance (GO:0097062)	2/6	0.0366933	0.448683	0	0	8.92224	29.4894	INSR;IGF1R
vocal learning (GO:0042297)	2/6	0.0366933	0.448683	0	0	8.92224	29.4894	HTT;SHANK3
negative regulation of glycolytic process (GO:0045820)	2/6	0.0366933	0.448683	0	0	8.92224	29.4894	HDAC4;PPARA
cellular response to monoamine stimulus (GO:0071868)	2/6	0.0366933	0.448683	0	0	8.92224	29.4894	NR4A3;ADCY6
regulation of adiponectin secretion (GO:0070163)	2/6	0.0366933	0.448683	0	0	8.92224	29.4894	RAB11FIP1;RAB11FIP5
regulation of defense response to virus (GO:0050688)	3/14	0.0351082	0.448683	0	0	4.86947	16.3094	TRAF3;TNFAIP3;IFNLR1
cAMP biosynthetic process (GO:0006171)	3/14	0.0351082	0.448683	0	0	4.86947	16.3094	ADCY9;ADCY1;ADCY6
negative regulation of cell migration involved in sprouting angiogenesis (GO:0090051)	3/14	0.0351082	0.448683	0	0	4.86947	16.3094	HDAC5;KLF4;MAP2K5
interleukin-6-mediated signaling pathway (GO:0070102)	3/14	0.0351082	0.448683	0	0	4.86947	16.3094	STAT3;CBL;IL6R
positive regulation of transporter activity (GO:0032411)	3/14	0.0351082	0.448683	0	0	4.86947	16.3094	KMT2A;WNK1;PRKCD
negative regulation of T cell receptor signaling pathway (GO:0050860)	3/14	0.0351082	0.448683	0	0	4.86947	16.3094	CEACAM1;PTPRJ;EZR
regulation of nuclear-transcribed mRNA catabolic process, deadenylation-dependent decay (GO:1900151)	3/14	0.0351082	0.448683	0	0	4.86947	16.3094	AGO2;TOB1;TNRC6B
acetyl-CoA metabolic process (GO:0006084)	3/14	0.0351082	0.448683	0	0	4.86947	16.3094	HMGCS1;MVD;ACACB
regulation of activin receptor signaling pathway (GO:0032925)	3/14	0.0351082	0.448683	0	0	4.86947	16.3094	ACVR1;FKBP1A;SKI
vesicle-mediated transport between endosomal compartments (GO:0098927)	4/23	0.0313254	0.448683	0	0	3.76085	13.025	WDR91;LMTK2;PTPN23;HOOK3
limb development (GO:0060173)	4/24	0.0360573	0.448683	0	0	3.57262	11.8705	PTCH1;KREMEN1;LRP4;GLI3
cGMP biosynthetic process (GO:0006182)	4/24	0.0360573	0.448683	0	0	3.57262	11.8705	ADCY9;NPR2;ADCY1;ADCY6
cAMP metabolic process (GO:0046058)	4/24	0.0360573	0.448683	0	0	3.57262	11.8705	ADCY9;PDE4A;ADCY1;ADCY6
epithelial tube morphogenesis (GO:0060562)	5/34	0.032466	0.448683	0	0	3.08129	10.5613	ACVR1;CCM2;MTSS1;NKX3-1;RHOB
embryonic limb morphogenesis (GO:0030326)	5/34	0.032466	0.448683	0	0	3.08129	10.5613	SKI;CREBBP;PTCH1;AFF3;GLI3
regulation of cyclin-dependent protein kinase activity (GO:1904029)	5/35	0.0362776	0.448683	0	0	2.97842	9.87809	CDKN1C;CCNK;CDKN1A;CDKN2B;CAMK2N1
lipid phosphorylation (GO:0046834)	5/35	0.0362776	0.448683	0	0	2.97842	9.87809	DGKA;TTC7B;PI4KA;PIK3CB;PIK3C2B
peptidyl-asparagine modification (GO:0018196)	6/45	0.0308239	0.448683	0	0	2.7506	9.57062	ST6GALNAC1;ST6GAL1;ST6GALNAC2;HIF1AN;ST3GAL1;ST3GAL3
integrin-mediated signaling pathway (GO:0007229)	7/58	0.0333446	0.448683	0	0	2.45473	8.34819	CEACAM1;SRC;ITGA10;ITGA11;ZYX;MYH9;CCM2
positive regulation of cell morphogenesis involved in differentiation (GO:0010770)	7/58	0.0333446	0.448683	0	0	2.45473	8.34819	DOCK5;PLXND1;CUX1;MYADM;PLXNA2;RREB1;S100A10
actomyosin structure organization (GO:0031032)	8/71	0.0342092	0.448683	0	0	2.27175	7.66776	SRC;EPB41L1;MYO18A;ZYX;MYH9;CDC42BPB;SORBS1;F11R
Rho protein signal transduction (GO:0007266)	8/72	0.0367657	0.448683	0	0	2.23614	7.38639	ADGRG1;GNA12;RAC2;ARHGEF3;ARHGAP29;NTN1;PHACTR4;RHOB
negative regulation of signaling (GO:0023057)	9/83	0.0318413	0.448683	0	0	2.17661	7.50276	DDR1;ACVR1;MVP;INSR;LIF;LMTK2;MERTK;OPTN;IGF1R
regulation of type I interferon production (GO:0032479)	9/85	0.0363597	0.448683	0	0	2.11911	7.02334	CREBBP;MAVS;DHX33;TRAF3;TNFAIP3;EP300;TRIM25;POLR2F;LRRFIP1
plasma membrane bounded cell projection assembly (GO:0120031)	20/241	0.0327412	0.448683	0	0	1.62393	5.5524	GSN;RFX3;RABL2B;ASAP1;EMP3;PTPN23;SEPT4;SEPT5;NTN1;MTSS1;FGD1;SEPT9;SEPT6;OPHN1;WDR60;DZIP1L;CCDC65;RAB17;EZR;CEP89
negative regulation of cell proliferation (GO:0008285)	28/363	0.0313841	0.448683	0	0	1.50222	5.19986	CDKN1C;CDKN1A;BMPR2;TNFAIP3;PTPRJ;FBLN1;ADARB1;TOB1;ADGRG1;DUSP10;CAMK2N1;RPS6KA2;LMNA;TP53INP1;APOD;E2F3;NKX3-1;KLF10;KLF11;CDKN2B;DAB2IP;IFNLR1;EMP3;KLF4;RUNX3;MTSS1;SKI;FABP3
positive regulation of protein phosphorylation (GO:0001934)	31/412	0.0329519	0.448683	0	0	1.46299	4.99276	DDR1;CDKN1A;CCNK;BMPR2;SRC;CD81;CAMKK2;IGF1R;RASSF2;DHX33;DVL3;IL6R;NKX3-1;MAP2K3;ACVR1;RBPMS;KSR1;EGF;SPHK1;INSR;DAB2IP;LIF;ATP2B4;BMP8B;LMTK2;CSNK1D;MERTK;MAVS;CSPG4;TAB2;KRAS
negative regulation of nucleic acid-templated transcription (GO:1903507)	33/444	0.0330854	0.448683	0	0	1.44416	4.92267	CDKN1C;HDAC4;HDAC5;TSHZ3;RSF1;ZBTB4;GLI3;FOXO1;IKZF4;MECP2;ATXN1;SIN3A;BAHD1;ZNF703;SOX8;LRRFIP1;NKX3-1;KLF10;SPEN;TCF7L2;DAB2IP;RFX3;WWP1;NR1D1;KLF4;CBFA2T2;FOXP1;DAP;ZEB1;KAT6B;TNFSF4;ZNF217;PPARA
regulation of protein homooligomerization (GO:0032462)	3/15	0.0421952	0.459335	0	0	4.46344	14.1288	SRC;BMF;APOE
substrate-dependent cell migration (GO:0006929)	3/15	0.0421952	0.459335	0	0	4.46344	14.1288	OPHN1;ITGA11;NTN1
cardiac muscle cell differentiation (GO:0055007)	3/15	0.0421952	0.459335	0	0	4.46344	14.1288	ACVR1;KDM6B;AKAP13
dermatan sulfate proteoglycan biosynthetic process (GO:0050651)	3/15	0.0421952	0.459335	0	0	4.46344	14.1288	BCAN;CSGALNACT2;CSPG4
regulation of clathrin-dependent endocytosis (GO:2000369)	3/15	0.0421952	0.459335	0	0	4.46344	14.1288	HIP1R;AAK1;PIK3CB
negative regulation of platelet activation (GO:0010544)	3/15	0.0421952	0.459335	0	0	4.46344	14.1288	CEACAM1;PRKCD;APOE
filopodium assembly (GO:0046847)	3/15	0.0421952	0.459335	0	0	4.46344	14.1288	RAB17;EZR;FGD1
regulation of protein complex disassembly (GO:0043244)	3/15	0.0421952	0.459335	0	0	4.46344	14.1288	INSR;CLEC16A;IGF1R
myeloid cell development (GO:0061515)	3/15	0.0421952	0.459335	0	0	4.46344	14.1288	SRC;ZNF385A;FOXP1
chondroitin sulfate proteoglycan biosynthetic process (GO:0050650)	4/25	0.0411785	0.459335	0	0	3.40231	10.8528	BCAN;CHST11;CSGALNACT2;CSPG4
long-chain fatty-acyl-CoA metabolic process (GO:0035336)	4/25	0.0411785	0.459335	0	0	3.40231	10.8528	ACOT7;ACSL1;ELOVL7;ACSF3
peptidyl-tyrosine dephosphorylation (GO:0035335)	4/25	0.0411785	0.459335	0	0	3.40231	10.8528	PTPRS;DUSP10;PTPRJ;PTPN12
positive regulation of nitric oxide biosynthetic process (GO:0045429)	4/25	0.0411785	0.459335	0	0	3.40231	10.8528	DDAH2;INSR;KLF4;KLF2
positive regulation of nitric oxide metabolic process (GO:1904407)	4/25	0.0411785	0.459335	0	0	3.40231	10.8528	DDAH2;INSR;KLF4;KLF2
regulation of protein import into nucleus (GO:0042306)	4/25	0.0411785	0.459335	0	0	3.40231	10.8528	WWTR1;FZD7;PRKCD;APOD
cyclic nucleotide metabolic process (GO:0009187)	4/25	0.0411785	0.459335	0	0	3.40231	10.8528	ADCY9;NPR2;ADCY1;ADCY6
regulation of smoothened signaling pathway (GO:0008589)	5/36	0.0403528	0.459335	0	0	2.88219	9.25209	CREBBP;EVC;MGRN1;PTCH1;GLI3
regulation of response to DNA damage stimulus (GO:2001020)	5/36	0.0403528	0.459335	0	0	2.88219	9.25209	EID3;PRKCD;MAPT;NPAS2;NKX3-1
histone deacetylation (GO:0016575)	5/36	0.0403528	0.459335	0	0	2.88219	9.25209	HDAC4;HDAC5;SIN3A;BAZ2A;TBL1X
protein acylation (GO:0043543)	5/36	0.0403528	0.459335	0	0	2.88219	9.25209	CREBBP;ZDHHC9;ZDHHC23;EP300;FOXO1
cytoplasmic microtubule organization (GO:0031122)	6/48	0.0406707	0.459335	0	0	2.55372	8.17766	DYNC1H1;TRPV4;CCDC88C;HOOK3;MAPT;EZR
positive regulation of protein binding (GO:0032092)	7/60	0.0391408	0.459335	0	0	2.36185	7.65378	FKBP1A;TCF7L2;LRP1;HIP1R;APOE;SPPL3;HIPK2
muscle organ development (GO:0007517)	7/60	0.0391408	0.459335	0	0	2.36185	7.65378	SMTN;MRAS;EVC;ITGA11;ITGA7;COL6A3;MEF2D
negative regulation of MAP kinase activity (GO:0043407)	7/61	0.0422709	0.459335	0	0	2.31799	7.33332	SPRED2;DUSP10;PRKCD;SPRY4;DAB2IP;PTPRJ;APOE
regulation of gene expression, epigenetic (GO:0040029)	8/74	0.042257	0.459335	0	0	2.16815	6.85998	HDAC4;HDAC5;TFAP2C;MYO1C;WBP2;DNMT3A;EP300;POLR2F
regulation of kinase activity (GO:0043549)	10/101	0.0421524	0.459335	0	0	1.96675	6.22765	DDR1;CDKN1C;INSR;SPDYE1;LMTK2;SPDYE3;MAPT;MERTK;IGF1R;CAMKK2
positive regulation of kinase activity (GO:0033674)	11/113	0.0379753	0.459335	0	0	1.93082	6.31537	MAP2K3;DDR1;CDKN1A;RASSF2;INSR;LMTK2;TAB2;MAPT;MERTK;IGF1R;CAMKK2
positive regulation of protein kinase activity (GO:0045860)	15/172	0.0409835	0.459335	0	0	1.71209	5.46941	MAP2K3;EGR1;CDKN1A;SRC;INSR;PRKCD;DAB2IP;CAMKK2;STK10;GPRC5B;RASSF2;VAPB;TAB2;MAP2K5;MARK2
DNA-templated transcription, initiation (GO:0006352)	16/186	0.039658	0.459335	0	0	1.68702	5.44478	WWTR1;CREBBP;CDKN1A;TAF15;NCOA6;RSF1;NR1D1;ESR2;MED12;NR4A3;POLR2A;POLR2F;E2F3;PPARA;TEAD2;TEAD3
central nervous system development (GO:0007417)	18/217	0.0413405	0.459335	0	0	1.62191	5.16726	ARNT2;SLC6A17;NCOA6;SRC;PTCH1;STAT3;ATN1;WWP1;HPCAL4;GRIN2B;NPAS2;BCAN;ADGRG1;ATXN1;SOX8;APOD;PHGDH;TPP1
positive regulation of apoptotic process (GO:0043065)	24/307	0.0383985	0.459335	0	0	1.52258	4.96322	KLF11;PLEKHG2;APAF1;DAB2IP;HIP1R;HTT;SEPT4;TPD52L1;FGD1;FOXO1;VAV2;RHOB;ABR;AKAP13;RASSF2;RYBP;AIFM2;RPS6KA2;ARHGEF3;BMF;IRF5;APBB1;ARHGEF5;NKX3-1
transcription from RNA polymerase II promoter (GO:0006366)	35/485	0.0415242	0.459335	0	0	1.39871	4.44998	NFAT5;CDKN1A;CCNK;NFIX;BMPR2;KMT2A;EPAS1;BACH2;MED12;POLR2A;POLR2F;E2F3;HIVEP2;RREB1;TEAD2;TEAD3;WWTR1;EGR1;KLF11;CREBBP;ZFHX3;KLF13;TAF15;NFATC1;NR1D1;KLF4;RUNX3;ESR2;TFCP2;NR4A3;NFIC;MAFF;ZNF516;PPARA;CREB5
positive regulation of lamellipodium morphogenesis (GO:2000394)	2/7	0.0495871	0.46468	0	0	7.13742	21.441	SRC;RREB1
positive regulation of calcineurin-NFAT signaling cascade (GO:0070886)	2/7	0.0495871	0.46468	0	0	7.13742	21.441	SPPL3;SLC9A1
mitral valve development (GO:0003174)	2/7	0.0495871	0.46468	0	0	7.13742	21.441	ACVR1;BMPR2
elastic fiber assembly (GO:0048251)	2/7	0.0495871	0.46468	0	0	7.13742	21.441	MYH11;FBLN5
miRNA loading onto RISC involved in gene silencing by miRNA (GO:0035280)	2/7	0.0495871	0.46468	0	0	7.13742	21.441	AGO4;AGO2
regulation of sterol transport (GO:0032371)	2/7	0.0495871	0.46468	0	0	7.13742	21.441	LRP1;APOE
regulation of T-helper 1 cell differentiation (GO:0045625)	2/7	0.0495871	0.46468	0	0	7.13742	21.441	TNFSF4;JAK3
negative regulation of platelet-derived growth factor receptor-beta signaling pathway (GO:2000587)	2/7	0.0495871	0.46468	0	0	7.13742	21.441	LRP1;PTPN12
regulation of response to biotic stimulus (GO:0002831)	2/7	0.0495871	0.46468	0	0	7.13742	21.441	TRAF3;FOXP1
modification by symbiont of host morphology or physiology (GO:0044003)	2/7	0.0495871	0.46468	0	0	7.13742	21.441	VAPB;HIPK2
negative regulation of receptor internalization (GO:0002091)	2/7	0.0495871	0.46468	0	0	7.13742	21.441	LRPAP1;ATXN2
activation of signaling protein activity involved in unfolded protein response (GO:0006987)	2/7	0.0495871	0.46468	0	0	7.13742	21.441	VAPB;DAB2IP
sensory organ morphogenesis (GO:0090596)	2/7	0.0495871	0.46468	0	0	7.13742	21.441	SKI;GLI3
chylomicron remnant clearance (GO:0034382)	2/7	0.0495871	0.46468	0	0	7.13742	21.441	APOE;LDLR
long-chain fatty acid import (GO:0044539)	2/7	0.0495871	0.46468	0	0	7.13742	21.441	FABP3;ACSL1
substrate-dependent cell migration, cell extension (GO:0006930)	2/7	0.0495871	0.46468	0	0	7.13742	21.441	OPHN1;NTN1
progesterone receptor signaling pathway (GO:0050847)	2/7	0.0495871	0.46468	0	0	7.13742	21.441	SRC;WBP2
positive regulation of lipid transport (GO:0032370)	2/7	0.0495871	0.46468	0	0	7.13742	21.441	LRP1;APOE
regulation of dendritic spine maintenance (GO:1902950)	2/7	0.0495871	0.46468	0	0	7.13742	21.441	APOE;GRIN2B
regulation of extracellular matrix organization (GO:1903053)	2/7	0.0495871	0.46468	0	0	7.13742	21.441	DDR1;LRP1
radial glial cell differentiation (GO:0060019)	2/7	0.0495871	0.46468	0	0	7.13742	21.441	STAT3;GPR157
nucleic acid transport (GO:0050657)	2/7	0.0495871	0.46468	0	0	7.13742	21.441	ATXN2;SIDT2
positive regulation of autophagy of mitochondrion (GO:1903599)	2/7	0.0495871	0.46468	0	0	7.13742	21.441	HTT;CAMKK2
cellular response to leptin stimulus (GO:0044320)	2/7	0.0495871	0.46468	0	0	7.13742	21.441	NR4A3;STAT3
positive regulation of nuclear-transcribed mRNA catabolic process, deadenylation-dependent decay (GO:1900153)	3/16	0.0499389	0.46468	0	0	4.11988	12.3471	AGO2;TOB1;TNRC6B
regulation of toll-like receptor 4 signaling pathway (GO:0034143)	3/16	0.0499389	0.46468	0	0	4.11988	12.3471	DAB2IP;TNFAIP3;NR1D1
protein deacylation (GO:0035601)	3/16	0.0499389	0.46468	0	0	4.11988	12.3471	HDAC4;HDAC5;SIN3A
negative regulation of striated muscle cell differentiation (GO:0051154)	3/16	0.0499389	0.46468	0	0	4.11988	12.3471	HDAC4;HDAC5;FZD7
regulation of bicellular tight junction assembly (GO:2000810)	3/16	0.0499389	0.46468	0	0	4.11988	12.3471	MYO1C;NPHP4;PRKACA
negative regulation of translational initiation (GO:0045947)	3/16	0.0499389	0.46468	0	0	4.11988	12.3471	AGO2;EIF4EBP1;EIF4EBP2
cellular response to pH (GO:0071467)	3/16	0.0499389	0.46468	0	0	4.11988	12.3471	HYAL1;SLC9A1;RAB11FIP5
myoblast differentiation (GO:0045445)	3/16	0.0499389	0.46468	0	0	4.11988	12.3471	TCF7L2;JAG1;EPAS1
regulation of interferon-alpha production (GO:0032647)	3/16	0.0499389	0.46468	0	0	4.11988	12.3471	MAVS;PTPRS;IRF5
postsynaptic membrane organization (GO:0001941)	3/16	0.0499389	0.46468	0	0	4.11988	12.3471	LRP4;APOE;SHANK3
hyaluronan catabolic process (GO:0030214)	3/16	0.0499389	0.46468	0	0	4.11988	12.3471	TMEM2;HYAL1;SLC9A1
nucleotide biosynthetic process (GO:0009165)	4/26	0.0466895	0.46468	0	0	3.24749	9.95107	ADCY9;NPR2;ADCY1;ADCY6
response to ketone (GO:1901654)	4/26	0.0466895	0.46468	0	0	3.24749	9.95107	CATSPER2;WBP2;SLIT3;NKX3-1
internal peptidyl-lysine acetylation (GO:0018393)	4/26	0.0466895	0.46468	0	0	3.24749	9.95107	CREBBP;TRRAP;KAT6B;EP300
regulation of microtubule-based process (GO:0032886)	4/26	0.0466895	0.46468	0	0	3.24749	9.95107	DIAPH1;PHLDB1;MAPT;BICD1
positive regulation of smooth muscle cell proliferation (GO:0048661)	5/37	0.0446946	0.46468	0	0	2.79197	8.67718	NR4A3;FOXJ2;MEF2D;IL6R;FOXP1
positive regulation of axonogenesis (GO:0050772)	5/37	0.0446946	0.46468	0	0	2.79197	8.67718	PLXND1;PLXNA2;MAPT;L1CAM;NTN1
regulation of ossification (GO:0030278)	5/38	0.0493046	0.46468	0	0	2.70722	8.14804	ACVR1;BMPR2;ANKH;LRP4;PRKACA
regulation of cellular protein metabolic process (GO:0032268)	6/50	0.0482236	0.46468	0	0	2.43739	7.38993	ATXN2;WDR91;APOE;KLF4;CNDP1;SSH1
positive regulation of type I interferon production (GO:0032481)	7/62	0.0455587	0.46468	0	0	2.27572	7.02915	CREBBP;MAVS;DHX33;EP300;POLR2F;IRF5;LRRFIP1
positive regulation of JNK cascade (GO:0046330)	8/76	0.048265	0.46468	0	0	2.10415	6.37779	RASSF2;FZD7;DAB2IP;DVL3;TPD52L1;ARHGEF5;ANKRD6;HIPK2
transmembrane receptor protein serine/threonine kinase signaling pathway (GO:0007178)	13/144	0.0432695	0.46468	0	0	1.77738	5.5815	ACVR1;KLF10;BMPR2;SRC;PXN;BMP8B;F11R;CBL;TOB1;SKI;FKBP1A;FAM83G;ZYX
skeletal system development (GO:0001501)	13/146	0.0474445	0.46468	0	0	1.75046	5.33575	KLF10;IGFBP4;ANKRD11;COL11A2;BMP8B;BCAN;AKAP13;EVC;ANKH;HYAL1;CREB3L2;SH3PXD2B;FBN1
regulation of protein kinase activity (GO:0045859)	13/147	0.0496332	0.46468	0	0	1.73731	5.2173	MAP2K3;WWTR1;CDKN1A;CISH;LRRC4;SPDYE3;CAMKK2;CEACAM1;RASSF2;CAMK2N1;SPDYE1;TAB2;CRIPAK
transcription initiation from RNA polymerase II promoter (GO:0006367)	14/160	0.0460934	0.46468	0	0	1.71771	5.28554	WWTR1;CREBBP;CDKN1A;TAF15;NR1D1;ESR2;MED12;NR4A3;POLR2A;POLR2F;E2F3;PPARA;TEAD2;TEAD3
regulation of angiogenesis (GO:0045765)	15/177	0.0504598	0.468155	0	0	1.6588	4.95415	SEMA5A;PLXND1;SPHK1;FOXJ2;DAB2IP;TNFAIP3;KLF4;RHOB;HIPK2;MECP2;TMEM2;CEACAM1;STIM1;HYAL1;AGO2
regulation of cell migration (GO:0030334)	24/316	0.0506248	0.468317	0	0	1.47494	4.40022	ACVR1;JAG1;PLXND1;SRC;EGF;INSR;SPHK1;PTPRJ;ADARB1;SEMA3F;RHOB;IGF1R;PTP4A1;CEACAM1;DUSP10;MYO1C;ZNF703;LMNA;TP53INP1;GNA12;MYADM;PLXNA2;NUMB;SRGAP1
regulation of DNA methylation (GO:0044030)	2/8	0.0638316	0.476559	0	0	5.94753	16.3647	MECP2;KMT2A
cellular response to forskolin (GO:1904322)	2/8	0.0638316	0.476559	0	0	5.94753	16.3647	ADCY1;ADCY6
cellular response to interleukin-21 (GO:0098757)	2/8	0.0638316	0.476559	0	0	5.94753	16.3647	STAT3;JAK3
interleukin-21-mediated signaling pathway (GO:0038114)	2/8	0.0638316	0.476559	0	0	5.94753	16.3647	STAT3;JAK3
negative regulation of protein complex disassembly (GO:0043242)	2/8	0.0638316	0.476559	0	0	5.94753	16.3647	RUBCN;CLEC16A
cellular response to UV-B (GO:0071493)	2/8	0.0638316	0.476559	0	0	5.94753	16.3647	CDKN1A;HYAL1
positive regulation of early endosome to late endosome transport (GO:2000643)	2/8	0.0638316	0.476559	0	0	5.94753	16.3647	PTPN23;EZR
response to forskolin (GO:1904321)	2/8	0.0638316	0.476559	0	0	5.94753	16.3647	ADCY1;ADCY6
regulation of striated muscle cell differentiation (GO:0051153)	2/8	0.0638316	0.476559	0	0	5.94753	16.3647	AKAP13;HDAC5
positive regulation of catenin import into nucleus (GO:0035413)	2/8	0.0638316	0.476559	0	0	5.94753	16.3647	SEMA5A;EGF
TORC1 signaling (GO:0038202)	2/8	0.0638316	0.476559	0	0	5.94753	16.3647	NPRL3;CLEC16A
regulation of store-operated calcium entry (GO:2001256)	2/8	0.0638316	0.476559	0	0	5.94753	16.3647	STIM1;HOMER2
positive regulation of vasculogenesis (GO:2001214)	2/8	0.0638316	0.476559	0	0	5.94753	16.3647	CEACAM1;HIF1AN
cardiac muscle hypertrophy (GO:0003300)	2/8	0.0638316	0.476559	0	0	5.94753	16.3647	HDAC4;CAMTA2
actin filament network formation (GO:0051639)	2/8	0.0638316	0.476559	0	0	5.94753	16.3647	ACTN1;COBL
negative regulation of vascular permeability (GO:0043116)	2/8	0.0638316	0.476559	0	0	5.94753	16.3647	CEACAM1;PTPRJ
bone resorption (GO:0045453)	2/8	0.0638316	0.476559	0	0	5.94753	16.3647	SRC;TPP1
regulation of amyloid fibril formation (GO:1905906)	2/8	0.0638316	0.476559	0	0	5.94753	16.3647	APOE;LDLR
regulation of long term synaptic depression (GO:1900452)	2/8	0.0638316	0.476559	0	0	5.94753	16.3647	MAPT;SHANK3
peptidyl-lysine acetylation (GO:0018394)	2/8	0.0638316	0.476559	0	0	5.94753	16.3647	CREBBP;EP300
phosphatidylinositol-3-phosphate biosynthetic process (GO:0036092)	2/8	0.0638316	0.476559	0	0	5.94753	16.3647	PIK3CB;PIK3C2B
nose development (GO:0043584)	2/8	0.0638316	0.476559	0	0	5.94753	16.3647	SKI;GLI3
histone H3-K36 demethylation (GO:0070544)	2/8	0.0638316	0.476559	0	0	5.94753	16.3647	KDM4B;KDM7A
neuron projection extension involved in neuron projection guidance (GO:1902284)	2/8	0.0638316	0.476559	0	0	5.94753	16.3647	SLIT3;SEMA3F
cellular response to prostaglandin E stimulus (GO:0071380)	2/8	0.0638316	0.476559	0	0	5.94753	16.3647	TNFSF4;ADCY6
regulation of amyloid precursor protein catabolic process (GO:1902991)	2/8	0.0638316	0.476559	0	0	5.94753	16.3647	FKBP1A;FLOT2
aorta development (GO:0035904)	2/8	0.0638316	0.476559	0	0	5.94753	16.3647	JAG1;LRP1
negative regulation of leukocyte mediated cytotoxicity (GO:0001911)	2/8	0.0638316	0.476559	0	0	5.94753	16.3647	CEACAM1;MICA
negative regulation of platelet aggregation (GO:0090331)	2/8	0.0638316	0.476559	0	0	5.94753	16.3647	CEACAM1;PRKCD
positive regulation of alpha-beta T cell differentiation (GO:0046638)	2/8	0.0638316	0.476559	0	0	5.94753	16.3647	TNFSF4;GLI3
regulation of protein deacetylation (GO:0090311)	2/8	0.0638316	0.476559	0	0	5.94753	16.3647	SPRED2;EP300
negative regulation of T-helper cell differentiation (GO:0045623)	2/8	0.0638316	0.476559	0	0	5.94753	16.3647	TNFSF4;JAK3
axon extension involved in axon guidance (GO:0048846)	2/8	0.0638316	0.476559	0	0	5.94753	16.3647	SLIT3;SEMA3F
regulation of protein sumoylation (GO:0033233)	3/17	0.0583193	0.476559	0	0	3.8254	10.8711	HDAC4;EGR1;PIAS3
positive regulation of cholesterol transport (GO:0032376)	3/17	0.0583193	0.476559	0	0	3.8254	10.8711	LRP1;PTCH1;APOE
negative regulation of antigen receptor-mediated signaling pathway (GO:0050858)	3/17	0.0583193	0.476559	0	0	3.8254	10.8711	CEACAM1;PTPRJ;EZR
negative regulation of interleukin-8 production (GO:0032717)	3/17	0.0583193	0.476559	0	0	3.8254	10.8711	ANXA4;KLF4;MAP2K5
positive regulation of cellular protein catabolic process (GO:1903364)	3/17	0.0583193	0.476559	0	0	3.8254	10.8711	CD81;APOE;EZR
negative regulation of cellular carbohydrate metabolic process (GO:0010677)	3/17	0.0583193	0.476559	0	0	3.8254	10.8711	HDAC4;PPARA;SOGA1
macrophage activation (GO:0042116)	3/17	0.0583193	0.476559	0	0	3.8254	10.8711	CRTC3;MAPT;FOXP1
regulation of synaptic vesicle exocytosis (GO:2000300)	3/17	0.0583193	0.476559	0	0	3.8254	10.8711	RIMS3;STXBP1;SEPT5
regulation of lamellipodium organization (GO:1902743)	3/17	0.0583193	0.476559	0	0	3.8254	10.8711	SSH2;SSH3;SSH1
regulation of early endosome to late endosome transport (GO:2000641)	3/17	0.0583193	0.476559	0	0	3.8254	10.8711	SRC;PTPN23;EZR
positive regulation of transcription of Notch receptor target (GO:0007221)	3/17	0.0583193	0.476559	0	0	3.8254	10.8711	CREBBP;PLXND1;EP300
viral entry into host cell (GO:0046718)	3/17	0.0583193	0.476559	0	0	3.8254	10.8711	NPC1;CD81;WWP1
regulation of cellular protein catabolic process (GO:1903362)	3/17	0.0583193	0.476559	0	0	3.8254	10.8711	WDR91;DAB2IP;EZR
phosphatidylinositol phosphorylation (GO:0046854)	4/27	0.0525891	0.476559	0	0	3.10613	9.14832	TTC7B;PI4KA;PIK3CB;PIK3C2B
positive regulation of substrate adhesion-dependent cell spreading (GO:1900026)	4/27	0.0525891	0.476559	0	0	3.10613	9.14832	DOCK5;MYADM;RREB1;S100A10
regulation of autophagy of mitochondrion (GO:1903146)	4/27	0.0525891	0.476559	0	0	3.10613	9.14832	HTT;ATP13A2;SREBF2;CAMKK2
regulation of protein localization to cell surface (GO:2000008)	4/27	0.0525891	0.476559	0	0	3.10613	9.14832	EGF;SNX33;KCNAB2;RAB11FIP5
cellular response to glucose stimulus (GO:0071333)	4/27	0.0525891	0.476559	0	0	3.10613	9.14832	PRKACA;IGF1R;PCK2;RAB11FIP5
regulation of calcium ion transmembrane transporter activity (GO:1901019)	4/27	0.0525891	0.476559	0	0	3.10613	9.14832	JPH4;FKBP1A;AHNAK;PRKACA
cellular response to alcohol (GO:0097306)	4/28	0.0588742	0.476559	0	0	2.97655	8.43064	CDH1;PTCH1;TNFSF4;ADCY6
regulation of transmembrane receptor protein serine/threonine kinase signaling pathway (GO:0090092)	4/28	0.0588742	0.476559	0	0	2.97655	8.43064	FKBP1A;WWTR1;ZNF703;PCSK6
cGMP metabolic process (GO:0046068)	4/28	0.0588742	0.476559	0	0	2.97655	8.43064	ADCY9;NPR2;ADCY1;ADCY6
positive regulation of lipid biosynthetic process (GO:0046889)	4/28	0.0588742	0.476559	0	0	2.97655	8.43064	FABP3;APOE;SORBS1;LDLR
regulation of actin polymerization or depolymerization (GO:0008064)	4/28	0.0588742	0.476559	0	0	2.97655	8.43064	PLEKHG2;SSH2;SSH3;SSH1
primary neural tube formation (GO:0014020)	4/28	0.0588742	0.476559	0	0	2.97655	8.43064	SKI;VANGL2;COBL;PHACTR4
regulation of proteasomal protein catabolic process (GO:0061136)	5/39	0.0541838	0.476559	0	0	2.62746	7.66003	USP14;OPHN1;GNA12;DAB2IP;PRKACA
ERBB2 signaling pathway (GO:0038128)	5/39	0.0541838	0.476559	0	0	2.62746	7.66003	PTPN18;SRC;EGF;KRAS;PTPN12
inositol lipid-mediated signaling (GO:0048017)	5/39	0.0541838	0.476559	0	0	2.62746	7.66003	PI4KA;PIK3CB;EZR;PIK3C2B;IGF1R
regulation of plasma membrane bounded cell projection assembly (GO:0120032)	5/39	0.0541838	0.476559	0	0	2.62746	7.66003	RAB17;PLD1;SSH2;SSH3;SSH1
androgen receptor signaling pathway (GO:0030521)	5/40	0.0593326	0.476559	0	0	2.55225	7.20909	MED12;NCOA1;KDM3A;ARID1A;NKX3-1
negative regulation of ERK1 and ERK2 cascade (GO:0070373)	5/40	0.0593326	0.476559	0	0	2.55225	7.20909	DUSP10;CAMK2N1;DAB2IP;FBLN1;EZR
positive regulation of epithelial to mesenchymal transition (GO:0010718)	5/40	0.0593326	0.476559	0	0	2.55225	7.20909	ACVR1;WWTR1;TCF7L2;ZNF703;BCL9L
positive regulation of nervous system development (GO:0051962)	6/52	0.0565863	0.476559	0	0	2.33117	6.69508	SPEN;RNF10;CLSTN3;NUMB;DAB2IP;ADGRL1
positive regulation of mitotic cell cycle (GO:0045931)	6/52	0.0565863	0.476559	0	0	2.33117	6.69508	EGF;SPHK1;INSR;EIF4EBP1;NKX3-1;CDC25B
positive regulation of protein import into nucleus (GO:0042307)	6/53	0.0610741	0.476559	0	0	2.28145	6.37817	SEMA5A;MAVS;RBPMS;CDH1;EGF;PRKCD
embryonic organ development (GO:0048568)	6/53	0.0610741	0.476559	0	0	2.28145	6.37817	ALDH1A3;KMT2A;COBL;GLI3;TEAD2;TEAD3
cellular response to reactive oxygen species (GO:0034614)	7/65	0.0563847	0.476559	0	0	2.15767	6.2045	PRKCD;PXN;TNFAIP3;MAPT;FOXO1;RHOB;CAMKK2
negative regulation of cell adhesion (GO:0007162)	7/65	0.0563847	0.476559	0	0	2.15767	6.2045	SEMA5A;JAG1;PLXND1;CDH1;FZD7;PLXNA2;FBLN1
extracellular matrix disassembly (GO:0022617)	8/78	0.0548023	0.476559	0	0	2.04382	5.9353	BCAN;SCUBE3;CDH1;MMP15;SH3PXD2B;CAPN1;NID1;FBN1
ERBB signaling pathway (GO:0038127)	8/80	0.0618787	0.476559	0	0	1.98684	5.52853	PTPN18;SRC;EGF;MVP;PXN;KRAS;PTPN12;CBL
regulation of hydrolase activity (GO:0051336)	8/80	0.0618787	0.476559	0	0	1.98684	5.52853	SIPA1L1;PLXND1;CHN2;PLXNA2;DAB2IP;ARHGEF5;FGD1;VAV2
negative regulation of cell migration (GO:0030336)	11/121	0.0573096	0.476559	0	0	1.78964	5.11709	ADGRG1;JAG1;DUSP10;LRP1;TP53INP1;DAB2IP;PTPRJ;ADARB1;PTPN23;SRGAP1;RHOB
negative regulation of protein phosphorylation (GO:0001933)	15/178	0.052524	0.476559	0	0	1.64854	4.8574	WWTR1;CISH;MVP;PRKCD;LRRC4;DAB2IP;FBLN1;SPRED2;CEACAM1;RASSF2;CAMK2N1;MYADM;CRIPAK;PLPP3;ZBED3
regulation of canonical Wnt signaling pathway (GO:0060828)	17/213	0.0622041	0.476559	0	0	1.55401	4.31601	WWTR1;TCF7L2;IGFBP4;KREMEN1;DAB2IP;LRP4;CSNK1D;GLI3;GPRC5B;WNK1;ZNF703;DVL3;NPHP4;APOE;TBL1X;ZBED3;ANKRD6
cilium assembly (GO:0060271)	22/288	0.0563517	0.476559	0	0	1.4834	4.26647	DYNC1H1;GSN;RFX3;RABL2B;CSNK1D;ASAP1;PTPN23;SEPT4;TUBB4A;SEPT5;SEPT9;SEPT6;VANGL2;WDR60;DZIP1L;NPHP4;CCDC65;KIF3C;RAB17;PRKACA;MARK4;CEP89
negative regulation of cellular macromolecule biosynthetic process (GO:2000113)	36/512	0.0534652	0.476559	0	0	1.3595	3.98161	CDKN1C;HDAC4;HDAC5;BMPR2;TSHZ3;RSF1;ZBTB4;TOB1;GLI3;FOXO1;IKZF4;MECP2;ATXN1;SIN3A;BAHD1;ZNF703;SOX8;LRRFIP1;NKX3-1;KLF10;SPEN;TCF7L2;DAB2IP;RFX3;SAMD4B;WWP1;NR1D1;KLF4;CBFA2T2;FOXP1;DAP;ZEB1;KAT6B;TNFSF4;ZNF217;PPARA
negative regulation of cellular process (GO:0048523)	37/534	0.0603993	0.476559	0	0	1.33801	3.75549	SEMA5A;LRPAP1;CDKN1A;BMPR2;PPP1R13B;PLXND1;PTPRJ;FBLN1;ADARB1;TOB1;NPAS2;ADGRG1;HYAL1;CAMK2N1;SERTAD2;RPS6KA2;TP53INP1;LMNA;PLXNA2;SLIT3;APBB1;NKX3-1;KLF10;KLF11;CDKN2B;ACTN1;DAB2IP;IFNLR1;EMP3;KLF4;RUNX3;ESR2;RHOB;SKI;FABP3;MYH9;ANP32B
negative regulation of gene expression (GO:0010629)	42/618	0.0613543	0.476559	0	0	1.31129	3.65992	CDKN1C;HDAC4;HDAC5;TSHZ3;RSF1;ZBTB4;TOB1;GLI3;FOXO1;IKZF4;MECP2;ATXN1;SIN3A;BAHD1;ZNF703;FLOT2;SOX8;LRRFIP1;NKX3-1;KLF10;SPEN;TCF7L2;DNMT3A;DAB2IP;RFX3;SAMD4B;WWP1;NR1D1;KLF4;PARP14;CBFA2T2;FOXP1;NCOR2;DAP;ZEB1;AGO4;KAT6B;TNFSF4;MYADM;ZNF217;MAPT;PPARA
regulation of apoptotic process (GO:0042981)	54/815	0.0556958	0.476559	0	0	1.27825	3.6914	DDR1;FCMR;PPP1R13B;SH3RF1;IGF1R;STK10;AKAP13;RASSF2;AIFM2;RPS6KA2;RPS6KA1;MYO18A;SOX8;ERC1;JAK3;MAP2K3;KLF11;PLEKHG2;APAF1;SPHK1;ACTN1;ANXA4;LMTK2;SEPT4;VAV2;RHOB;DDAH2;ARHGEF3;IRF5;ARHGEF5;SRC;HTT;CBL;NDRG1;FOXO1;FGD1;ABR;GRK5;TIAF1;TP53INP1;BMF;APBB1;MAP2K5;CREBBP;INSR;STAT3;DAB2IP;HIP1R;BMP8B;DHCR24;MERTK;SON;RYBP;ANP32B
regulation of cardiac conduction (GO:1903779)	7/67	0.0644169	0.4798	0	0	2.08553	5.71931	CXADR;STIM1;NPR2;ATP2A3;ATP2B4;ITPR2;PRKACA
long-chain fatty-acyl-CoA biosynthetic process (GO:0035338)	3/18	0.0673133	0.479966	0	0	3.57019	9.63379	ACSL1;ELOVL7;ACSF3
positive regulation of cyclic nucleotide biosynthetic process (GO:0030804)	3/18	0.0673133	0.479966	0	0	3.57019	9.63379	GPR161;APOE;TSHR
modulation by virus of host morphology or physiology (GO:0019048)	3/18	0.0673133	0.479966	0	0	3.57019	9.63379	VAPB;INSR;HIPK2
positive regulation of carbohydrate metabolic process (GO:0045913)	3/18	0.0673133	0.479966	0	0	3.57019	9.63379	PFKFB4;EGF;INSR
establishment of epithelial cell polarity (GO:0090162)	3/18	0.0673133	0.479966	0	0	3.57019	9.63379	OPHN1;MYO18A;SIPA1L3
cell-substrate adherens junction assembly (GO:0007045)	3/18	0.0673133	0.479966	0	0	3.57019	9.63379	ACTN1;TESK2;SORBS1
positive regulation of morphogenesis of an epithelium (GO:1905332)	3/18	0.0673133	0.479966	0	0	3.57019	9.63379	LIF;SOX8;RREB1
focal adhesion assembly (GO:0048041)	3/18	0.0673133	0.479966	0	0	3.57019	9.63379	ACTN1;TESK2;SORBS1
actin filament polymerization (GO:0030041)	3/18	0.0673133	0.479966	0	0	3.57019	9.63379	GSN;COBL;WASF3
keratan sulfate biosynthetic process (GO:0018146)	4/29	0.0655402	0.479966	0	0	2.85734	7.7865	CHST6;B4GALT1;ST3GAL1;ST3GAL3
positive regulation of epidermal growth factor receptor signaling pathway (GO:0045742)	4/29	0.0655402	0.479966	0	0	2.85734	7.7865	EGF;SHKBP1;HIP1R;CBL
regulation of myoblast differentiation (GO:0045661)	4/29	0.0655402	0.479966	0	0	2.85734	7.7865	BOC;FLOT2;SOX8;HIF1AN
tube closure (GO:0060606)	4/29	0.0655402	0.479966	0	0	2.85734	7.7865	SKI;VANGL2;COBL;PHACTR4
regulation of calcium-mediated signaling (GO:0050848)	5/41	0.0647502	0.479966	0	0	2.48123	6.79166	JPH4;FKBP1A;RCAN3;MAPT;PRKACA
regulation of substrate adhesion-dependent cell spreading (GO:1900024)	5/41	0.0647502	0.479966	0	0	2.48123	6.79166	DOCK5;MYADM;FBLN1;RREB1;S100A10
positive regulation of protein catabolic process (GO:0045732)	8/81	0.0656212	0.479966	0	0	1.95951	5.33744	LRP1;DAB2IP;TNFAIP3;WWP1;SNX33;APOE;EZR;FOXO1
negative regulation of macromolecule metabolic process (GO:0010605)	11/124	0.0659867	0.479966	0	0	1.74185	4.73487	MECP2;LRPAP1;ATXN2;MYADM;FLOT2;MAPT;PARP14;KLF4;LDLR;OPTN;NKX3-1
positive regulation of sequence-specific DNA binding transcription factor activity (GO:0051091)	17/215	0.0666323	0.479966	0	0	1.53815	4.16618	HDAC4;HDAC5;TRIM62;CRTC3;SPHK1;RIPK4;ESR2;HIPK2;MAVS;DHX33;TRIM25;EP300;TAB2;ERC1;PLPP3;ARHGEF5;MBTPS2
regulation of cell cycle (GO:0051726)	17/215	0.0666323	0.479966	0	0	1.53815	4.16618	MAP2K3;PPP1R13B;SRC;STAT3;ADARB1;RUNX3;RHOB;HIPK2;STK10;SON;GRK5;CAMK2N1;RPS6KA2;ZNF703;EP300;MAP2K5;PHACTR4
regulation of actin filament polymerization (GO:0030833)	7/68	0.0686797	0.488612	0	0	2.05123	5.49381	VASP;BAIAP2L1;PLEKHG2;PRKCD;RAC2;MYADM;HIP1R
positive regulation of protein metabolic process (GO:0051247)	9/96	0.0690357	0.48911	0	0	1.85009	4.94555	LRP1;DAB2IP;TNFAIP3;WWP1;APOE;KLF4;FOXO1;MAP2K5;KLF2
negative regulation of multicellular organismal process (GO:0051241)	11/125	0.0690581	0.48911	0	0	1.72648	4.61454	LRPAP1;CEACAM1;RAB11FIP1;DUSP10;PTCH1;DAB2IP;LRP4;PTPN23;USF3;RAB11FIP5;NKX3-1
alanine transport (GO:0032328)	2/9	0.079247	0.49891	0	0	5.09762	12.9234	SLC36A1;SLC6A17
cellular response to interleukin-4 (GO:0071353)	2/9	0.079247	0.49891	0	0	5.09762	12.9234	TCF7;JAK3
negative regulation of T cell apoptotic process (GO:0070233)	2/9	0.079247	0.49891	0	0	5.09762	12.9234	TSC22D3;JAK3
negative regulation of catenin import into nucleus (GO:0035414)	2/9	0.079247	0.49891	0	0	5.09762	12.9234	WWTR1;DAB2IP
negative regulation of natural killer cell mediated cytotoxicity (GO:0045953)	2/9	0.079247	0.49891	0	0	5.09762	12.9234	CEACAM1;MICA
regulation of integrin activation (GO:0033623)	2/9	0.079247	0.49891	0	0	5.09762	12.9234	SRC;FBLIM1
semaphorin-plexin signaling pathway involved in axon guidance (GO:1902287)	2/9	0.079247	0.49891	0	0	5.09762	12.9234	PLXND1;PLXNA2
heterochromatin organization (GO:0070828)	2/9	0.079247	0.49891	0	0	5.09762	12.9234	BAHD1;MTHFR
receptor recycling (GO:0001881)	2/9	0.079247	0.49891	0	0	5.09762	12.9234	LMTK2;NSG1
Golgi vesicle budding (GO:0048194)	2/9	0.079247	0.49891	0	0	5.09762	12.9234	VAPB;MYO18A
podosome assembly (GO:0071800)	2/9	0.079247	0.49891	0	0	5.09762	12.9234	SH3PXD2A;SH3PXD2B
glycine transport (GO:0015816)	2/9	0.079247	0.49891	0	0	5.09762	12.9234	SLC36A1;SLC6A17
negative regulation of activin receptor signaling pathway (GO:0032926)	2/9	0.079247	0.49891	0	0	5.09762	12.9234	ACVR1;SKI
response to interleukin-4 (GO:0070670)	2/9	0.079247	0.49891	0	0	5.09762	12.9234	TCF7;JAK3
B cell homeostasis (GO:0001782)	2/9	0.079247	0.49891	0	0	5.09762	12.9234	DOCK11;TNFAIP3
mitral valve morphogenesis (GO:0003183)	2/9	0.079247	0.49891	0	0	5.09762	12.9234	ACVR1;BMPR2
proline transport (GO:0015824)	2/9	0.079247	0.49891	0	0	5.09762	12.9234	SLC36A1;SLC6A17
cellular response to acidic pH (GO:0071468)	2/9	0.079247	0.49891	0	0	5.09762	12.9234	SLC9A1;RAB11FIP5
histone phosphorylation (GO:0016572)	2/9	0.079247	0.49891	0	0	5.09762	12.9234	PRKCD;MAP3K12
histone H3-K4 trimethylation (GO:0080182)	2/9	0.079247	0.49891	0	0	5.09762	12.9234	KMT2A;TET3
small RNA loading onto RISC (GO:0070922)	2/9	0.079247	0.49891	0	0	5.09762	12.9234	AGO4;AGO2
megakaryocyte differentiation (GO:0030219)	2/9	0.079247	0.49891	0	0	5.09762	12.9234	CDKN2B;ZNF385A
positive regulation of protein sumoylation (GO:0033235)	2/9	0.079247	0.49891	0	0	5.09762	12.9234	HDAC4;PIAS3
actin filament reorganization (GO:0090527)	2/9	0.079247	0.49891	0	0	5.09762	12.9234	GSN;FRY
regulation of endothelial cell differentiation (GO:0045601)	2/9	0.079247	0.49891	0	0	5.09762	12.9234	CEACAM1;ZEB1
positive regulation of synapse maturation (GO:0090129)	2/9	0.079247	0.49891	0	0	5.09762	12.9234	DAB2IP;ADGRL1
positive regulation of transforming growth factor beta receptor signaling pathway (GO:0030511)	3/19	0.0768948	0.49891	0	0	3.34687	8.5858	CDKN1C;CDKN2B;HIPK2
negative regulation of lymphocyte activation (GO:0051250)	3/19	0.0768948	0.49891	0	0	3.34687	8.5858	TNFAIP3;JAK3;MICA
negative regulation of phosphate metabolic process (GO:0045936)	3/19	0.0768948	0.49891	0	0	3.34687	8.5858	CDKN1C;CDKN1A;CDKN2B
striated muscle cell differentiation (GO:0051146)	3/19	0.0768948	0.49891	0	0	3.34687	8.5858	KDM6B;SKI;AKAP13
cellular response to interleukin-7 (GO:0098761)	3/19	0.0768948	0.49891	0	0	3.34687	8.5858	CISH;STAT3;JAK3
regulation of neuron migration (GO:2001222)	3/19	0.0768948	0.49891	0	0	3.34687	8.5858	ZNF609;ADGRG1;DAB2IP
calcium ion transport into cytosol (GO:0060402)	3/19	0.0768948	0.49891	0	0	3.34687	8.5858	JPH4;ATP2B4;GRIN2B
interleukin-7-mediated signaling pathway (GO:0038111)	3/19	0.0768948	0.49891	0	0	3.34687	8.5858	CISH;STAT3;JAK3
positive regulation of adherens junction organization (GO:1903393)	3/19	0.0768948	0.49891	0	0	3.34687	8.5858	PTPRJ;PTPN23;S100A10
triglyceride biosynthetic process (GO:0019432)	3/19	0.0768948	0.49891	0	0	3.34687	8.5858	PNPLA3;LPIN1;PCK2
positive regulation of cellular response to transforming growth factor beta stimulus (GO:1903846)	3/19	0.0768948	0.49891	0	0	3.34687	8.5858	CDKN1C;CDKN2B;HIPK2
regulation of long-term synaptic potentiation (GO:1900271)	3/19	0.0768948	0.49891	0	0	3.34687	8.5858	NSG1;APOE;SHANK3
regulation of heterotypic cell-cell adhesion (GO:0034114)	3/19	0.0768948	0.49891	0	0	3.34687	8.5858	MYADM;KLF4;MAP2K5
regulation of defense response to virus by host (GO:0050691)	4/30	0.0725812	0.49891	0	0	2.74729	7.20629	MAVS;SIN3A;TNFAIP3;IFNLR1
cyclic purine nucleotide metabolic process (GO:0052652)	4/30	0.0725812	0.49891	0	0	2.74729	7.20629	ADCY9;NPR2;ADCY1;ADCY6
fatty-acyl-CoA biosynthetic process (GO:0046949)	4/30	0.0725812	0.49891	0	0	2.74729	7.20629	SLC25A1;ACSL1;ELOVL7;ACSF3
aminoglycan metabolic process (GO:0006022)	4/30	0.0725812	0.49891	0	0	2.74729	7.20629	BCAN;SDC3;XYLT1;CSPG4
positive regulation of reactive oxygen species biosynthetic process (GO:1903428)	4/30	0.0725812	0.49891	0	0	2.74729	7.20629	DDAH2;INSR;KLF4;KLF2
hippo signaling (GO:0035329)	4/30	0.0725812	0.49891	0	0	2.74729	7.20629	WWTR1;NPHP4;TEAD2;TEAD3
eye development (GO:0001654)	5/43	0.0763856	0.49891	0	0	2.35039	6.04511	SKI;SH3PXD2B;SIPA1L3;HIPK2;FBN1
regulation of RNA splicing (GO:0043484)	6/55	0.0706642	0.49891	0	0	2.18809	5.79805	SON;AHNAK;POLR2A;AHNAK2;HABP4;RBM20
regulation of osteoblast differentiation (GO:0045667)	7/69	0.0731074	0.49891	0	0	2.01804	5.27884	ACVR1;SKI;BMPR2;ATP6AP1;PTCH1;PRKACA;IL6R
vascular endothelial growth factor receptor signaling pathway (GO:0048010)	7/70	0.0776998	0.49891	0	0	1.9859	5.07378	BMPR2;SRC;PXN;DAB2IP;PIK3CB;WASF2;VAV2
establishment of protein localization to membrane (GO:0090150)	8/83	0.0735178	0.49891	0	0	1.90706	4.97786	GOLGA7B;MYO1C;NPC1;ZDHHC9;ZDHHC23;SYNE3;OPTN;SEC63
regulation of organelle organization (GO:0033043)	10/113	0.0781123	0.49891	0	0	1.73651	4.42742	DIAPH1;MAVS;CLEC16A;PDE4DIP;CRIPAK;ATP13A2;MAPT;EZR;MARK2;ARHGEF5
positive regulation of developmental process (GO:0051094)	10/113	0.0781123	0.49891	0	0	1.73651	4.42742	ACVR1;BMPR2;SRC;INSR;RPS6KA1;ZNF703;AGO2;LMNA;SOX8;RREB1
G2/M transition of mitotic cell cycle (GO:0000086)	11/126	0.0722198	0.49891	0	0	1.71137	4.49756	DYNC1H1;CDKN1A;CDKN2B;CSNK1D;PRKACA;PPP1R12B;TPD52L1;TUBB4A;OPTN;FBXL7;CDC25B
cell cycle G2/M phase transition (GO:0044839)	11/127	0.0754723	0.49891	0	0	1.69653	4.38382	DYNC1H1;CDKN1A;CDKN2B;CSNK1D;PRKACA;PPP1R12B;TPD52L1;TUBB4A;OPTN;FBXL7;CDC25B
positive regulation of multicellular organismal process (GO:0051240)	16/202	0.072594	0.49891	0	0	1.54058	4.04075	ACVR1;LRPAP1;WWTR1;DOCK5;BMPR2;LRP1;SRC;RFX3;HYAL1;TNFSF4;ZNF703;AGO2;SOX8;RREB1;LDLR;BCL9L
neutrophil degranulation (GO:0043312)	33/479	0.0771907	0.49891	0	0	1.32832	3.40246	PYGB;GRN;RAB5B;TMEM63A;B4GALT1;SLC44A2;MVP;UBR4;PTPRJ;PLD1;STK10;CYB5R3;GM2A;ADGRE5;SIRPA;CAPN1;ATP6V0A1;DYNC1H1;HGSNAT;GSN;APAF1;PRKCD;HUWE1;ATP11A;KCNAB2;IGF2R;DIAPH1;PTPRB;TSPAN14;CEACAM1;SLCO4C1;PLEKHO2;YPEL5
regulation of dendritic spine development (GO:0060998)	4/31	0.0799896	0.500605	0	0	2.6454	6.68191	PTPRS;SIPA1L1;APOE;SHANK3
gene silencing by miRNA (GO:0035195)	4/31	0.0799896	0.500605	0	0	2.6454	6.68191	CNOT6;AGO4;STAT3;AGO2
negative regulation of toll-like receptor signaling pathway (GO:0034122)	4/31	0.0799896	0.500605	0	0	2.6454	6.68191	PTPRS;DAB2IP;TNFAIP3;NR1D1
small GTPase mediated signal transduction (GO:0007264)	9/99	0.0803673	0.501979	0	0	1.78814	4.50817	ABR;ARHGAP31;CDKN1A;MRAS;KSR1;KRAS;PLD1;RREB1;NTN1
regulation of glycolytic process (GO:0006110)	6/57	0.0810709	0.504388	0	0	2.10206	5.28129	HDAC4;POM121;PFKFB4;POM121C;INSR;PPARA
positive regulation of cell death (GO:0010942)	6/57	0.0810709	0.504388	0	0	2.10206	5.28129	EGR1;LRP1;MAPT;MARK4;GRIN2B;NKX3-1
negative regulation of type I interferon production (GO:0032480)	5/44	0.0825984	0.506934	0	0	2.29	5.71072	MAVS;PTPRS;TRAF3;TNFAIP3;TRIM25
protein N-linked glycosylation via asparagine (GO:0018279)	5/44	0.0825984	0.506934	0	0	2.29	5.71072	ST6GALNAC1;ST6GAL1;ST6GALNAC2;ST3GAL1;ST3GAL3
positive regulation of viral process (GO:0048524)	5/44	0.0825984	0.506934	0	0	2.29	5.71072	POLR2A;MVB12B;POLR2F;RSF1;APOE
regulation of focal adhesion assembly (GO:0051893)	5/44	0.0825984	0.506934	0	0	2.29	5.71072	SRC;PTPRJ;APOD;SLC9A1;S100A10
histone acetylation (GO:0016573)	7/71	0.0824566	0.506934	0	0	1.95477	4.87809	CREBBP;TRRAP;KAT6B;EP400;EP300;JADE2;APBB1
response to insulin (GO:0032868)	7/71	0.0824566	0.506934	0	0	1.95477	4.87809	HDAC5;CEACAM1;INSR;RAB13;SORBS1;FOXO1;PCK2
cellular protein complex assembly (GO:0043623)	12/144	0.0820755	0.506934	0	0	1.62659	4.06666	FKBP1A;SEPT9;SEPT6;SRC;POGZ;PXN;HIP1R;CCDC65;NSG1;SEPT4;SEPT5;FBXL7
positive regulation of signal transduction (GO:0009967)	16/206	0.0830409	0.508666	0	0	1.50783	3.75211	CREBBP;JAG1;STAT3;DAB2IP;TPD52L1;SKI;TSPAN14;EVC;MYO1C;ZMIZ1;ASXL2;GRB10;AAK1;EP300;SHANK3;NKX3-1
neutrophil activation involved in immune response (GO:0002283)	33/483	0.0840452	0.513825	0	0	1.31623	3.2595	PYGB;GRN;RAB5B;TMEM63A;B4GALT1;SLC44A2;MVP;UBR4;PTPRJ;PLD1;STK10;CYB5R3;GM2A;ADGRE5;SIRPA;CAPN1;ATP6V0A1;DYNC1H1;HGSNAT;GSN;APAF1;PRKCD;HUWE1;ATP11A;KCNAB2;IGF2R;DIAPH1;PTPRB;TSPAN14;CEACAM1;SLCO4C1;PLEKHO2;YPEL5
cellular response to transforming growth factor beta stimulus (GO:0071560)	9/100	0.0843804	0.514883	0	0	1.7684	4.37222	ACVR1;KLF10;SKI;FKBP1A;SRC;PXN;ZYX;F11R;CBL
response to progesterone (GO:0032570)	3/20	0.0870354	0.523406	0	0	3.14983	7.69013	CATSPER2;SRC;WBP2
regulation of response to cytokine stimulus (GO:0060759)	3/20	0.0870354	0.523406	0	0	3.14983	7.69013	MAVS;KLF4;MAP2K5
growth hormone receptor signaling pathway (GO:0060396)	3/20	0.0870354	0.523406	0	0	3.14983	7.69013	PXN;STAT3;JAK3
inositol phosphate-mediated signaling (GO:0048016)	3/20	0.0870354	0.523406	0	0	3.14983	7.69013	NFAT5;PPP3CA;NFATC1
negative regulation of macromolecule biosynthetic process (GO:0010558)	3/20	0.0870354	0.523406	0	0	3.14983	7.69013	NR1D1;APBB1;PPARA
dendrite morphogenesis (GO:0048813)	4/32	0.0877567	0.523406	0	0	2.55079	6.20655	FARP1;LRP4;CELSR2;SHANK3
cellular response to glucagon stimulus (GO:0071377)	4/32	0.0877567	0.523406	0	0	2.55079	6.20655	ADCY9;ADCY1;PRKACA;ADCY6
cyclic-nucleotide-mediated signaling (GO:0019935)	4/32	0.0877567	0.523406	0	0	2.55079	6.20655	KSR1;ADCY1;APOE;ADCY6
activation of adenylate cyclase activity (GO:0007190)	4/32	0.0877567	0.523406	0	0	2.55079	6.20655	ADCY9;ADCY1;ADCY6;TSHR
positive regulation of T cell differentiation (GO:0045582)	4/32	0.0877567	0.523406	0	0	2.55079	6.20655	DUSP10;ZMIZ1;TNFSF4;GLI3
positive regulation of transcription factor import into nucleus (GO:0042993)	4/32	0.0877567	0.523406	0	0	2.55079	6.20655	MAVS;CDH1;SPHK1;SPPL3
lysosomal transport (GO:0007041)	7/72	0.0873771	0.523406	0	0	1.92459	4.69123	HGSNAT;NPC1;MGRN1;VPS53;CLEC16A;HOOK3;RHOB
protein polymerization (GO:0051258)	5/45	0.0890703	0.530244	0	0	2.23263	5.39924	GSN;TRPV4;COBL;MAPT;WASF3
dorsal/ventral axis specification (GO:0009950)	2/10	0.0956689	0.536241	0	0	4.46018	10.4674	EGF;LRP4
cellular response to growth hormone stimulus (GO:0071378)	2/10	0.0956689	0.536241	0	0	4.46018	10.4674	PXN;STAT3
positive regulation of cytoplasmic transport (GO:1903651)	2/10	0.0956689	0.536241	0	0	4.46018	10.4674	PTPN23;EZR
regulation of mammary gland epithelial cell proliferation (GO:0033599)	2/10	0.0956689	0.536241	0	0	4.46018	10.4674	ZNF703;RREB1
regulation of platelet-derived growth factor receptor signaling pathway (GO:0010640)	2/10	0.0956689	0.536241	0	0	4.46018	10.4674	PTPRJ;APOD
I-kappaB phosphorylation (GO:0007252)	2/10	0.0956689	0.536241	0	0	4.46018	10.4674	DAB2IP;ERC1
positive regulation of bone remodeling (GO:0046852)	2/10	0.0956689	0.536241	0	0	4.46018	10.4674	ATP6AP1;PLEKHM1
regulation of respiratory burst (GO:0060263)	2/10	0.0956689	0.536241	0	0	4.46018	10.4674	INSR;RAC2
regulation of protein exit from endoplasmic reticulum (GO:0070861)	2/10	0.0956689	0.536241	0	0	4.46018	10.4674	SEC16A;INSIG1
positive regulation of intracellular steroid hormone receptor signaling pathway (GO:0033145)	2/10	0.0956689	0.536241	0	0	4.46018	10.4674	KMT2D;WBP2
regulation of pH (GO:0006885)	2/10	0.0956689	0.536241	0	0	4.46018	10.4674	ATP6AP1;SLC9A1
glycerolipid metabolic process (GO:0046486)	2/10	0.0956689	0.536241	0	0	4.46018	10.4674	DGKA;PNPLA3
negative regulation of cell activation (GO:0050866)	2/10	0.0956689	0.536241	0	0	4.46018	10.4674	APOE;LDLR
positive regulation of bone resorption (GO:0045780)	2/10	0.0956689	0.536241	0	0	4.46018	10.4674	ATP6AP1;PLEKHM1
protein kinase A signaling (GO:0010737)	2/10	0.0956689	0.536241	0	0	4.46018	10.4674	RAB13;EZR
endothelial tube morphogenesis (GO:0061154)	2/10	0.0956689	0.536241	0	0	4.46018	10.4674	CCM2;RHOB
positive regulation of nuclease activity (GO:0032075)	2/10	0.0956689	0.536241	0	0	4.46018	10.4674	VAPB;DAB2IP
negative regulation of response to cytokine stimulus (GO:0060761)	2/10	0.0956689	0.536241	0	0	4.46018	10.4674	KLF4;MAP2K5
regulation of synapse maturation (GO:0090128)	2/10	0.0956689	0.536241	0	0	4.46018	10.4674	DAB2IP;ADGRL1
endothelium development (GO:0003158)	2/10	0.0956689	0.536241	0	0	4.46018	10.4674	KDM6B;JAG1
response to acidic pH (GO:0010447)	2/10	0.0956689	0.536241	0	0	4.46018	10.4674	SLC9A1;RAB11FIP5
hyaluronan metabolic process (GO:0030212)	3/21	0.0977051	0.536241	0	0	2.97469	6.91853	TMEM2;HYAL1;SLC9A1
cellular response to hexose stimulus (GO:0071331)	3/21	0.0977051	0.536241	0	0	2.97469	6.91853	PRKACA;IGF1R;PCK2
sterol transport (GO:0015918)	3/21	0.0977051	0.536241	0	0	2.97469	6.91853	NPC1;OSBP;LDLR
establishment of endothelial barrier (GO:0061028)	3/21	0.0977051	0.536241	0	0	2.97469	6.91853	MYADM;F11R;EZR
negative regulation of protein tyrosine kinase activity (GO:0061099)	3/21	0.0977051	0.536241	0	0	2.97469	6.91853	GPRC5A;MVP;CBL
non-motile cilium assembly (GO:1905515)	3/21	0.0977051	0.536241	0	0	2.97469	6.91853	VANGL2;CSNK1D;CEP89
limb morphogenesis (GO:0035108)	3/21	0.0977051	0.536241	0	0	2.97469	6.91853	SKI;PTCH1;GLI3
negative regulation of cyclin-dependent protein kinase activity (GO:1904030)	3/21	0.0977051	0.536241	0	0	2.97469	6.91853	CDKN1C;CDKN1A;CAMK2N1
long-term synaptic potentiation (GO:0060291)	3/21	0.0977051	0.536241	0	0	2.97469	6.91853	TSHZ3;GRIN2B;SHANK3
positive regulation of lipid metabolic process (GO:0045834)	3/21	0.0977051	0.536241	0	0	2.97469	6.91853	SORBS1;APOE;PPARA
protein acetylation (GO:0006473)	4/33	0.0958729	0.536241	0	0	2.4627	5.77437	CREBBP;EP300;MAPT;FOXO1
platelet aggregation (GO:0070527)	4/33	0.0958729	0.536241	0	0	2.4627	5.77437	CSRP1;STXBP1;MYH9;PIK3CB
embryonic organ morphogenesis (GO:0048562)	4/33	0.0958729	0.536241	0	0	2.4627	5.77437	ACVR1;ALDH1A3;WDR60;FBN1
cellular glucose homeostasis (GO:0001678)	4/33	0.0958729	0.536241	0	0	2.4627	5.77437	PRKACA;FOXO1;IGF1R;PCK2
regulation of interleukin-12 production (GO:0032655)	4/33	0.0958729	0.536241	0	0	2.4627	5.77437	TNFSF4;IRF5;JAK3;FOXP1
positive regulation of adenylate cyclase activity (GO:0045762)	4/33	0.0958729	0.536241	0	0	2.4627	5.77437	ADCY9;ADCY1;ADCY6;TSHR
cartilage development (GO:0051216)	5/46	0.0957969	0.536241	0	0	2.17806	5.1087	HYAL1;TRPV4;COL11A2;CREB3L2;RUNX3
cell junction assembly (GO:0034329)	6/59	0.0922848	0.536241	0	0	2.02253	4.81943	VASP;OPHN1;CDH1;FBLIM1;TRPV4;ZNF703
regulation of stress fiber assembly (GO:0051492)	6/60	0.0981897	0.536241	0	0	1.98497	4.60682	PXN;WASF2;SORBS3;ARHGEF5;SLC9A1;S100A10
response to reactive oxygen species (GO:0000302)	6/60	0.0981897	0.536241	0	0	1.98497	4.60682	HYAL1;PXN;APOD;MAPT;APOE;CAMKK2
membrane lipid biosynthetic process (GO:0046467)	6/60	0.0981897	0.536241	0	0	1.98497	4.60682	CERS5;SPTLC2;VAPB;SPHK1;ELOVL7;PLPP3
protein N-linked glycosylation (GO:0006487)	7/73	0.0924606	0.536241	0	0	1.89533	4.51273	ST6GALNAC1;ST6GAL1;B4GALT1;ST6GALNAC2;GFPT2;ST3GAL1;ST3GAL3
positive regulation of epithelial cell migration (GO:0010634)	7/74	0.0977057	0.536241	0	0	1.86694	4.34213	DOCK5;BMPR2;HYAL1;SRC;RREB1;RHOB;FOXP1
regulation of MAP kinase activity (GO:0043405)	8/87	0.090961	0.536241	0	0	1.81011	4.33943	EGF;PRKCD;SPRY4;DAB2IP;PTPRJ;APOE;TPD52L1;IGF1R
cytosolic transport (GO:0016482)	10/118	0.0974185	0.536241	0	0	1.65568	3.85564	DOPEY2;TMEM87B;STX16;VPS53;WDR91;LMTK2;HOOK3;PTPN23;ERC1;RAB6B
regulation of intracellular signal transduction (GO:1902531)	29/422	0.0948486	0.536241	0	0	1.32339	3.11721	PPP1R13B;ARHGAP17;FGD1;ABR;AKAP13;OPHN1;CHN2;TP53INP1;GNA12;RAC2;EP300;SRGAP1;ZNF385A;PLEKHG2;TAF15;DAB2IP;BMP8B;ARHGAP29;ARHGAP26;HIPK2;VAV2;RHOB;CEACAM1;ARHGAP31;ARHGEF3;FBXL2;MAPT;OPTN;ARHGEF5
neutrophil mediated immunity (GO:0002446)	33/487	0.091304	0.536241	0	0	1.30435	3.12203	PYGB;GRN;RAB5B;TMEM63A;B4GALT1;SLC44A2;MVP;UBR4;PTPRJ;PLD1;STK10;CYB5R3;GM2A;ADGRE5;SIRPA;CAPN1;ATP6V0A1;DYNC1H1;HGSNAT;GSN;APAF1;PRKCD;HUWE1;ATP11A;KCNAB2;IGF2R;DIAPH1;PTPRB;TSPAN14;CEACAM1;SLCO4C1;PLEKHO2;YPEL5
peptidyl-threonine modification (GO:0018210)	8/89	0.100503	0.547931	0	0	1.76523	4.05574	ACVR1;WNK1;PRKCD;LMTK2;MARK2;CAMKK2;HIPK2;MAP3K12
positive regulation of vasculature development (GO:1904018)	9/104	0.101609	0.552065	0	0	1.69358	3.87257	SEMA5A;CEACAM1;STIM1;HYAL1;SPHK1;AGO2;HIF1AN;RHOB;HIPK2
brain development (GO:0007420)	10/119	0.101588	0.552065	0	0	1.6404	3.7513	ARNT2;ADGRG1;ATXN1;SLC6A17;NCOA6;PTCH1;APOD;PHGDH;GRIN2B;SHANK3
regulation of actin cytoskeleton organization (GO:0032956)	7/75	0.103111	0.559268	0	0	1.83939	4.179	LRP1;PRKCD;HIP1R;ARHGAP17;F11R;ARHGEF5;RHOB
regulation of JUN kinase activity (GO:0043506)	4/34	0.104327	0.560118	0	0	2.38048	5.38043	DUSP10;DAB2IP;DVL3;ARHGEF5
positive regulation of cell development (GO:0010720)	4/34	0.104327	0.560118	0	0	2.38048	5.38043	SPEN;ATP6AP1;NUMB;RFX3
response to glucagon (GO:0033762)	4/34	0.104327	0.560118	0	0	2.38048	5.38043	ADCY9;ADCY1;PRKACA;ADCY6
regulation of interferon-beta production (GO:0032648)	4/34	0.104327	0.560118	0	0	2.38048	5.38043	MAVS;PTPRS;TRAF3;IRF5
keratan sulfate metabolic process (GO:0042339)	4/34	0.104327	0.560118	0	0	2.38048	5.38043	CHST6;B4GALT1;ST3GAL1;ST3GAL3
glycosaminoglycan metabolic process (GO:0030203)	6/61	0.10429	0.560118	0	0	1.94877	4.40536	HGSNAT;BCAN;SDC3;XYLT1;IDS;CSPG4
cellular response to organic cyclic compound (GO:0071407)	11/135	0.104783	0.560668	0	0	1.5864	3.57871	EGR1;DIAPH1;NR4A3;CDH1;INSIG1;ZNF703;ADCY1;EZR;ADCY6;SSH1;NKX3-1
Fc receptor mediated stimulatory signaling pathway (GO:0002431)	11/135	0.104783	0.560668	0	0	1.5864	3.57871	NR4A3;MYO1C;WIPF1;SRC;WIPF2;WIPF3;PRKCD;PLCG2;PIK3CB;WASF2;VAV2
atrial septum morphogenesis (GO:0060413)	2/11	0.112947	0.560767	0	0	3.96439	8.6457	ACVR1;BMPR2
regulation of feeding behavior (GO:0060259)	2/11	0.112947	0.560767	0	0	3.96439	8.6457	NR4A3;STAT3
negative regulation of leukocyte cell-cell adhesion (GO:1903038)	2/11	0.112947	0.560767	0	0	3.96439	8.6457	PPARA;JAK3
regulation of actin filament depolymerization (GO:0030834)	2/11	0.112947	0.560767	0	0	3.96439	8.6457	SEMA5A;PLEKHH2
calcium ion regulated exocytosis (GO:0017156)	2/11	0.112947	0.560767	0	0	3.96439	8.6457	RIMS3;ARHGAP17
negative regulation of amyloid precursor protein catabolic process (GO:1902992)	2/11	0.112947	0.560767	0	0	3.96439	8.6457	FLOT2;APOE
negative regulation of myotube differentiation (GO:0010832)	2/11	0.112947	0.560767	0	0	3.96439	8.6457	HDAC4;HDAC5
regulation of phosphorylation of RNA polymerase II C-terminal domain (GO:1901407)	2/11	0.112947	0.560767	0	0	3.96439	8.6457	CCNK;BRD4
fatty acid transmembrane transport (GO:1902001)	2/11	0.112947	0.560767	0	0	3.96439	8.6457	CPT1A;ACACB
negative regulation of T cell differentiation (GO:0045581)	2/11	0.112947	0.560767	0	0	3.96439	8.6457	TNFSF4;GLI3
regulation of synaptic vesicle cycle (GO:0098693)	2/11	0.112947	0.560767	0	0	3.96439	8.6457	RIMS3;SEPT5
modulation by host of viral genome replication (GO:0044827)	2/11	0.112947	0.560767	0	0	3.96439	8.6457	CCNK;FBXL2
cellular response to increased oxygen levels (GO:0036295)	2/11	0.112947	0.560767	0	0	3.96439	8.6457	ATP6AP1;FOXO1
positive regulation of fatty acid oxidation (GO:0046321)	2/11	0.112947	0.560767	0	0	3.96439	8.6457	NR4A3;PPARA
regulation of autophagosome maturation (GO:1901096)	2/11	0.112947	0.560767	0	0	3.96439	8.6457	RUBCN;CLEC16A
regulation of receptor biosynthetic process (GO:0010869)	2/11	0.112947	0.560767	0	0	3.96439	8.6457	NR1D1;PPARA
microtubule anchoring at microtubule organizing center (GO:0072393)	2/11	0.112947	0.560767	0	0	3.96439	8.6457	HOOK3;BICD1
cellular response to prostaglandin stimulus (GO:0071379)	2/11	0.112947	0.560767	0	0	3.96439	8.6457	TNFSF4;ADCY6
negative regulation of protein localization to nucleus (GO:1900181)	2/11	0.112947	0.560767	0	0	3.96439	8.6457	SIN3A;APOD
positive regulation of superoxide anion generation (GO:0032930)	2/11	0.112947	0.560767	0	0	3.96439	8.6457	PRKCD;MAPT
regulation of lamellipodium morphogenesis (GO:2000392)	2/11	0.112947	0.560767	0	0	3.96439	8.6457	SRC;RREB1
embryonic eye morphogenesis (GO:0048048)	2/11	0.112947	0.560767	0	0	3.96439	8.6457	ALDH1A3;FBN1
regulation of vascular endothelial growth factor signaling pathway (GO:1900746)	2/11	0.112947	0.560767	0	0	3.96439	8.6457	MYO1C;DAB2IP
carnitine shuttle (GO:0006853)	2/11	0.112947	0.560767	0	0	3.96439	8.6457	CPT1A;ACACB
cellular response to sterol (GO:0036315)	2/11	0.112947	0.560767	0	0	3.96439	8.6457	INSIG1;PTCH1
regulation of non-canonical Wnt signaling pathway (GO:2000050)	2/11	0.112947	0.560767	0	0	3.96439	8.6457	RNF213;CSNK1D
internal protein amino acid acetylation (GO:0006475)	2/11	0.112947	0.560767	0	0	3.96439	8.6457	EP300;MAPT
peptidyl-S-diacylglycerol-L-cysteine biosynthetic process from peptidyl-cysteine (GO:0018231)	3/22	0.108872	0.560767	0	0	2.81797	6.24909	GOLGA7B;ZDHHC9;ZDHHC23
peptidyl-L-cysteine S-palmitoylation (GO:0018230)	3/22	0.108872	0.560767	0	0	2.81797	6.24909	GOLGA7B;ZDHHC9;ZDHHC23
triglyceride catabolic process (GO:0019433)	3/22	0.108872	0.560767	0	0	2.81797	6.24909	FABP3;PNPLA3;APOE
negative regulation of protein import into nucleus (GO:0042308)	3/22	0.108872	0.560767	0	0	2.81797	6.24909	WWTR1;DAB2IP;APOD
positive regulation of RNA splicing (GO:0033120)	3/22	0.108872	0.560767	0	0	2.81797	6.24909	POLR2A;HABP4;RBM20
positive regulation of osteoblast differentiation (GO:0045669)	4/35	0.113108	0.560767	0	0	2.30357	5.02044	ACVR1;BMPR2;ATP6AP1;IL6R
sulfur compound catabolic process (GO:0044273)	4/35	0.113108	0.560767	0	0	2.30357	5.02044	BCAN;HYAL1;IDS;CSPG4
endothelial cell migration (GO:0043542)	4/35	0.113108	0.560767	0	0	2.30357	5.02044	PLXND1;PXN;RAB13;MYH9
cellular macromolecule catabolic process (GO:0044265)	5/48	0.109995	0.560767	0	0	2.07654	4.58359	ISG20;MGEA5;DAB2IP;HNRNPD;SIDT2
amino acid transport (GO:0006865)	5/48	0.109995	0.560767	0	0	2.07654	4.58359	SLC36A1;SLC6A6;SLC6A17;SLC7A8;SLC7A1
regulation of actin filament-based process (GO:0032970)	6/62	0.110583	0.560767	0	0	1.91387	4.21434	LRP1;PRKCD;HIP1R;ARHGAP17;ARHGEF5;RHOB
negative regulation of extrinsic apoptotic signaling pathway (GO:2001237)	7/76	0.108675	0.560767	0	0	1.81264	4.02295	ACVR1;TCF7L2;SRC;TNFAIP3;HTT;SH3RF1;MAP2K5
positive regulation of apoptotic signaling pathway (GO:2001235)	7/76	0.108675	0.560767	0	0	1.81264	4.02295	GSN;HIP1R;DAB2IP;BMF;SEPT4;TPD52L1;NKX3-1
regulation of Ras protein signal transduction (GO:0046578)	8/90	0.105477	0.560767	0	0	1.74361	3.92185	OPHN1;SPRY4;DAB2IP;AGAP1;ASAP1;ARHGAP17;AGAP3;RALGPS1
regulation of JNK cascade (GO:0046328)	8/90	0.105477	0.560767	0	0	1.74361	3.92185	DUSP10;RASSF2;FZD7;DAB2IP;TPD52L1;IGF1R;ANKRD6;HIPK2
negative regulation of kinase activity (GO:0033673)	8/91	0.110584	0.560767	0	0	1.72251	3.79294	CDKN1C;WWTR1;CEACAM1;CISH;CAMK2N1;LRRC4;CRIPAK;MAPT
lipid transport (GO:0006869)	8/91	0.110584	0.560767	0	0	1.72251	3.79294	NCOA1;CEACAM1;PITPNB;PITPNA;OSBP;APOE;PPARA;LDLR
actin filament organization (GO:0007015)	10/120	0.105861	0.560767	0	0	1.6254	3.65005	BAIAP2L1;GSN;ACTN1;TRPV4;RAC2;HIP1R;COBL;ARHGAP17;FRY;RHOB
protein stabilization (GO:0050821)	12/152	0.110906	0.560767	0	0	1.53299	3.37115	CDKN1A;RASSF2;PER3;PRKCD;AAK1;HIP1R;EP300;DVL3;FLOT2;WIZ;PLPP3;ZBED3
transmembrane receptor protein tyrosine kinase signaling pathway (GO:0007169)	27/396	0.111189	0.560767	0	0	1.31142	2.88057	DDR1;BMPR2;SRC;MVP;PXN;PTPRJ;PIK3CB;CBL;SOGA1;FOXO1;IGF1R;SPRED2;BAIAP2L1;SIPA1L1;POLR2A;POLR2F;JAK3;WASF2;ATP6V0A1;ATP6AP1;INSR;STAT3;SORBS1;GRIN2B;MTSS1;VAV2;ATP6V0D2
positive regulation of cell cycle process (GO:0090068)	9/107	0.115753	0.572987	0	0	1.64147	3.5395	SVIL;DYNC1H1;EGF;INSR;DAB2IP;WIZ;PRKACA;CDC25B;CIT
positive regulation of response to DNA damage stimulus (GO:2001022)	5/49	0.117455	0.577805	0	0	2.02924	4.34602	SPRED2;EID3;PRKCD;NPAS2;NKX3-1
oligosaccharide metabolic process (GO:0009311)	6/63	0.117064	0.577805	0	0	1.8802	4.03308	ST6GALNAC1;ST6GAL1;B4GALT1;ST6GALNAC2;ST3GAL1;ST3GAL3
response to cytokine (GO:0034097)	11/138	0.117278	0.577805	0	0	1.54868	3.31915	IFNAR2;HDAC4;PTPN18;SRC;STAT3;IFNLR1;PTPN23;PTPN12;AFF3;IL6R;JAK3
regulation of cell proliferation (GO:0042127)	47/740	0.117266	0.577805	0	0	1.21784	2.61021	HDAC4;KMT2D;CDKN1A;BMPR2;SRC;CD81;PTPRJ;ADARB1;TOB1;IGF1R;MECP2;ZNF609;ADGRG1;GRK5;CAMK2N1;RPS6KA2;TP53INP1;ZNF703;LMNA;CAPN1;JAK3;IL6R;NKX3-1;KLF10;WWTR1;KLF11;TCF7L2;CDKN2B;TFAP2C;JAG1;EGF;INSR;DAB2IP;LIF;IFNLR1;EMP3;KLF4;TSHR;CDC25B;SKI;FABP3;CNOT6;NR4A3;TNFSF4;MVD;FAM98B;KRAS
positive regulation of ERBB signaling pathway (GO:1901186)	3/23	0.120504	0.581978	0	0	2.67693	5.66458	SHKBP1;HIP1R;CBL
membrane assembly (GO:0071709)	3/23	0.120504	0.581978	0	0	2.67693	5.66458	LRP4;FLOT2;S100A10
cellular response to interleukin-6 (GO:0071354)	3/23	0.120504	0.581978	0	0	2.67693	5.66458	STAT3;CBL;IL6R
protein localization to Golgi apparatus (GO:0034067)	3/23	0.120504	0.581978	0	0	2.67693	5.66458	VPS13D;CSNK1D;OPTN
autophagosome maturation (GO:0097352)	3/23	0.120504	0.581978	0	0	2.67693	5.66458	MAP1LC3B;EPG5;TECPR1
regulation of microtubule cytoskeleton organization (GO:0070507)	3/23	0.120504	0.581978	0	0	2.67693	5.66458	PHLDB1;MAPT;BICD1
positive regulation of cell junction assembly (GO:1901890)	3/23	0.120504	0.581978	0	0	2.67693	5.66458	PTPRJ;NPHP4;S100A10
negative regulation of axon extension (GO:0030517)	3/23	0.120504	0.581978	0	0	2.67693	5.66458	SEMA5A;PTPRS;SEMA3F
regulation of axon extension involved in axon guidance (GO:0048841)	3/23	0.120504	0.581978	0	0	2.67693	5.66458	SEMA5A;PLXNA2;SEMA3F
TOR signaling (GO:0031929)	3/23	0.120504	0.581978	0	0	2.67693	5.66458	NPRL3;EIF4EBP1;EIF4EBP2
positive regulation of mRNA catabolic process (GO:0061014)	3/23	0.120504	0.581978	0	0	2.67693	5.66458	AGO2;TOB1;TNRC6B
negative regulation of cell communication (GO:0010648)	7/78	0.120272	0.581978	0	0	1.76139	3.73063	DDR1;ACVR1;INSR;LIF;LMTK2;MERTK;IGF1R
calcium ion transmembrane import into cytosol (GO:0097553)	4/36	0.122202	0.585721	0	0	2.23147	4.69072	PLCG2;ATP2B4;ITPR2;GRIN2B
ferric iron transport (GO:0015682)	4/36	0.122202	0.585721	0	0	2.23147	4.69072	ATP6AP1;LMTK2;ATP6V0D2;ATP6V0A1
actin polymerization or depolymerization (GO:0008154)	4/36	0.122202	0.585721	0	0	2.23147	4.69072	GSN;MICAL3;COBL;WASF3
regulation of nitric-oxide synthase activity (GO:0050999)	4/36	0.122202	0.585721	0	0	2.23147	4.69072	DDAH2;ATP2B4;APOE;CYGB
transferrin transport (GO:0033572)	4/36	0.122202	0.585721	0	0	2.23147	4.69072	ATP6AP1;LMTK2;ATP6V0D2;ATP6V0A1
cellular response to decreased oxygen levels (GO:0036294)	6/64	0.123732	0.591265	0	0	1.84768	3.86099	NPEPPS;EPAS1;LMNA;NDRG1;NKX3-1;HIPK2
negative regulation of neuron differentiation (GO:0045665)	6/64	0.123732	0.591265	0	0	1.84768	3.86099	PTPRS;TRPV4;CRMP1;APOE;CBFA2T2;ADCY6
dephosphorylation (GO:0016311)	10/124	0.123961	0.59147	0	0	1.56803	3.27373	PPP3CA;PTPN18;PTPRB;PTPRS;DUSP10;CTDSP2;PTPN12;PLPP3;SSH2;SSH1
Wnt signaling pathway (GO:0016055)	9/109	0.125752	0.597871	0	0	1.60847	3.33507	TCF7L2;EGF;FZD7;TCF7;PLCG2;DVL3;LRP4;PLPP3;CELSR2
regulation of cell motility (GO:2000145)	9/109	0.125752	0.597871	0	0	1.60847	3.33507	DIAPH1;CEACAM1;PLXND1;EGF;LMNA;PLXNA2;FBLN1;NTN1;RHOB
regulation of cellular component organization (GO:0051128)	11/140	0.126056	0.597871	0	0	1.52451	3.1573	RAB5B;CEACAM1;GSN;OPHN1;CISH;PACSIN2;AAK1;HIP1R;DAB2IP;RAB17;BCL9L
negative regulation of sequence-specific DNA binding transcription factor activity (GO:0043433)	11/140	0.126056	0.597871	0	0	1.52451	3.1573	HDAC4;TCF7L2;DAP;TRAF3;PTCH1;TNFSF4;ANXA4;DAB2IP;TNFAIP3;KLF4;MAP2K5
regulation of transforming growth factor beta receptor signaling pathway (GO:0017015)	7/79	0.126299	0.598131	0	0	1.73683	3.59369	CDKN1C;SKI;CDKN2B;CD109;ZNF703;BCL9L;HIPK2
vesicle budding from membrane (GO:0006900)	2/12	0.130944	0.602153	0	0	3.56777	7.25321	MYO18A;S100A10
response to prostaglandin E (GO:0034695)	2/12	0.130944	0.602153	0	0	3.56777	7.25321	TNFSF4;ADCY6
regulation of interleukin-8 biosynthetic process (GO:0045414)	2/12	0.130944	0.602153	0	0	3.56777	7.25321	KLF4;MAP2K5
spliceosomal tri-snRNP complex assembly (GO:0000244)	2/12	0.130944	0.602153	0	0	3.56777	7.25321	USP4;PRPF8
cardiac muscle fiber development (GO:0048739)	2/12	0.130944	0.602153	0	0	3.56777	7.25321	CXADR;MYH11
negative regulation of ATP metabolic process (GO:1903579)	2/12	0.130944	0.602153	0	0	3.56777	7.25321	HDAC4;PPARA
plasma membrane tubulation (GO:0097320)	2/12	0.130944	0.602153	0	0	3.56777	7.25321	PACSIN2;SNX33
dermatan sulfate biosynthetic process (GO:0030208)	2/12	0.130944	0.602153	0	0	3.56777	7.25321	BCAN;CSPG4
positive regulation of neuron migration (GO:2001224)	2/12	0.130944	0.602153	0	0	3.56777	7.25321	ZNF609;DAB2IP
positive regulation of protein depolymerization (GO:1901881)	2/12	0.130944	0.602153	0	0	3.56777	7.25321	SEMA5A;TRPV4
regulation of vasculogenesis (GO:2001212)	2/12	0.130944	0.602153	0	0	3.56777	7.25321	CEACAM1;HIF1AN
negative regulation of protein oligomerization (GO:0032460)	2/12	0.130944	0.602153	0	0	3.56777	7.25321	SRC;EP300
regulation of viral life cycle (GO:1903900)	2/12	0.130944	0.602153	0	0	3.56777	7.25321	TRIM62;TRIM25
regulation of cholesterol storage (GO:0010885)	2/12	0.130944	0.602153	0	0	3.56777	7.25321	PPARA;SREBF2
endochondral bone morphogenesis (GO:0060350)	2/12	0.130944	0.602153	0	0	3.56777	7.25321	BMPR2;TRPV4
regulation of actomyosin structure organization (GO:0110020)	2/12	0.130944	0.602153	0	0	3.56777	7.25321	AKAP13;SLC9A1
regulation of cholesterol homeostasis (GO:2000188)	2/12	0.130944	0.602153	0	0	3.56777	7.25321	NPC1;NR1D1
O-glycan processing (GO:0016266)	6/65	0.13058	0.602153	0	0	1.81627	3.6975	ST6GAL1;ST6GALNAC2;MUC19;XXYLT1;ST3GAL1;ST3GAL3
protein dephosphorylation (GO:0006470)	10/125	0.128735	0.602153	0	0	1.55432	3.18635	PPP3CA;PTPN18;PTPRB;PTPRS;DUSP10;CTDSP2;PTPRJ;PTPN12;SSH2;SSH1
regulation of GTPase activity (GO:0043087)	14/188	0.12791	0.602153	0	0	1.43915	2.95951	PLXND1;DAB2IP;ARHGAP27;F11R;FGD1;VAV2;DOCK11;ABR;SIPA1L1;CHN2;PLXNA2;DVL3;ARHGEF5;S100A10
dendritic spine organization (GO:0097061)	3/24	0.132568	0.602633	0	0	2.54933	5.15132	INSR;SHANK3;IGF1R
positive regulation of purine nucleotide biosynthetic process (GO:1900373)	3/24	0.132568	0.602633	0	0	2.54933	5.15132	GPR161;APOE;TSHR
regulation of epidermal growth factor-activated receptor activity (GO:0007176)	3/24	0.132568	0.602633	0	0	2.54933	5.15132	GPRC5A;EGF;CBL
negative regulation of developmental growth (GO:0048640)	3/24	0.132568	0.602633	0	0	2.54933	5.15132	PTPRS;DUSP10;PTCH1
camera-type eye development (GO:0043010)	3/24	0.132568	0.602633	0	0	2.54933	5.15132	SKI;ALDH1A3;FBN1
positive regulation of stress fiber assembly (GO:0051496)	4/37	0.131597	0.602633	0	0	2.16373	4.38808	PXN;SORBS3;ARHGEF5;S100A10
negative regulation of G0 to G1 transition (GO:0070317)	4/37	0.131597	0.602633	0	0	2.16373	4.38808	RYBP;APAF1;PCGF2;DAB2IP
cellular response to hormone stimulus (GO:0032870)	7/80	0.132477	0.602633	0	0	1.71295	3.46247	NCOA1;NR4A3;SRC;STAT3;KLF9;SLIT3;NKX3-1
carboxylic acid transport (GO:0046942)	5/51	0.133065	0.603164	0	0	1.9408	3.91444	SLC36A1;SLC6A6;SLC7A8;SLC17A5;SLC7A1
positive regulation of developmental growth (GO:0048639)	5/51	0.133065	0.603164	0	0	1.9408	3.91444	CPNE5;INSR;MAPT;L1CAM;NTN1
sphingolipid biosynthetic process (GO:0030148)	6/66	0.137607	0.622379	0	0	1.7859	3.54208	CERS5;SPTLC2;VAPB;SPHK1;ELOVL7;PLPP3
epithelial cell differentiation (GO:0030855)	8/96	0.138076	0.622379	0	0	1.62421	3.21587	KDM6B;CPT1A;JAG1;ANXA4;FZD7;ZNF703;TPP1;PCK2
axonogenesis (GO:0007409)	16/223	0.137823	0.622379	0	0	1.38274	2.7403	VASP;BRSK1;SRC;PIK3CB;SEMA3F;L1CAM;NTN1;OPHN1;MAP1B;GRB10;SLIT3;KRAS;APBB1;EZR;SHANK3;SPTBN2
ion transport (GO:0006811)	20/289	0.138089	0.622379	0	0	1.33073	2.63467	SLC36A1;TTYH3;ATP8B2;ATP6AP1;TSC22D3;ATP2A3;ATP2B4;WWP1;ATP10A;ANO4;SLC9A1;LASP1;WNK1;PIEZO2;SLC17A5;LRRC8A;ATP13A2;SLC12A7;ATP6V0D2;ATP6V0A1
negative regulation of response to stimulus (GO:0048585)	10/127	0.138576	0.622805	0	0	1.52759	3.01903	ACVR1;DDR1;NCOR2;GGT7;INSR;LMTK2;MERTK;KLF4;MAP2K5;IGF1R
non-canonical Wnt signaling pathway (GO:0035567)	10/127	0.138576	0.622805	0	0	1.52759	3.01903	VANGL1;PPP3CA;TCF7L2;AGO4;FZD7;AGO2;DVL3;NFATC1;CELSR2;TNRC6B
positive regulation of cellular biosynthetic process (GO:0031328)	12/159	0.1404	0.630111	0	0	1.45945	2.86527	EGR1;FABP3;DDAH2;EGF;INSR;HNRNPD;NR1D1;SORBS1;KLF4;LDLR;KLF2;IGF1R
B cell differentiation (GO:0030183)	5/52	0.141201	0.631919	0	0	1.89941	3.71823	HDAC4;HDAC5;KLF6;PLCG2;JAK3
positive regulation of secretion by cell (GO:1903532)	5/52	0.141201	0.631919	0	0	1.89941	3.71823	ATP6AP1;MYO18A;DTNBP1;ATP13A2;EZR
negative regulation of wound healing (GO:0061045)	3/25	0.14503	0.632288	0	0	2.43332	4.69829	DUSP10;CD109;APOE
organophosphate ester transport (GO:0015748)	3/25	0.14503	0.632288	0	0	2.43332	4.69829	PITPNB;PITPNA;LDLR
glial cell differentiation (GO:0010001)	3/25	0.14503	0.632288	0	0	2.43332	4.69829	STAT3;SOX8;GPR157
positive regulation of glucose transport (GO:0010828)	3/25	0.14503	0.632288	0	0	2.43332	4.69829	NR4A3;INSR;SORBS1
negative regulation of cellular protein localization (GO:1903828)	3/25	0.14503	0.632288	0	0	2.43332	4.69829	SIN3A;SNX33;MAPT
regulation of apoptotic signaling pathway (GO:2001233)	3/25	0.14503	0.632288	0	0	2.43332	4.69829	DAB2IP;TPD52L1;NKX3-1
negative regulation of insulin receptor signaling pathway (GO:0046627)	3/25	0.14503	0.632288	0	0	2.43332	4.69829	CISH;PRKCD;GRB10
neutral amino acid transport (GO:0015804)	3/25	0.14503	0.632288	0	0	2.43332	4.69829	SLC36A1;SLC6A17;SLC7A8
regulation of ryanodine-sensitive calcium-release channel activity (GO:0060314)	3/25	0.14503	0.632288	0	0	2.43332	4.69829	JPH4;FKBP1A;PRKACA
peptide catabolic process (GO:0043171)	3/25	0.14503	0.632288	0	0	2.43332	4.69829	NPEPPS;RNPEPL1;TPP1
positive regulation of synaptic transmission (GO:0050806)	6/67	0.144806	0.632288	0	0	1.75653	3.39426	RIMS3;TSHZ3;CLSTN3;DTNBP1;SHANK3;GRIN2B
positive regulation of autophagy (GO:0010508)	6/67	0.144806	0.632288	0	0	1.75653	3.39426	TP53INP1;HTT;PIK3CB;OPTN;FOXO1;CAMKK2
regulation of gene silencing by miRNA (GO:0060964)	6/67	0.144806	0.632288	0	0	1.75653	3.39426	POM121;POLR2A;POM121C;STAT3;AGO2;POLR2F
regulation of anatomical structure morphogenesis (GO:0022603)	7/82	0.145269	0.632288	0	0	1.6671	3.21611	AKAP13;PHLDB1;CEACAM1;PLXND1;TNFAIP3;MAPT;BCL9L
negative regulation of NF-kappaB transcription factor activity (GO:0032088)	7/82	0.145269	0.632288	0	0	1.6671	3.21611	DAP;TRAF3;ANXA4;DAB2IP;TNFAIP3;KLF4;MAP2K5
positive regulation of transmembrane receptor protein serine/threonine kinase signaling pathway (GO:0090100)	7/82	0.145269	0.632288	0	0	1.6671	3.21611	CDKN1C;ACVR1;CDKN2B;BMPR2;RBPMS;BMP8B;HIPK2
cell morphogenesis involved in neuron differentiation (GO:0048667)	8/97	0.143953	0.632288	0	0	1.60588	3.11263	BRSK1;FARP1;OPHN1;MAP1B;LRP4;SLIT3;APBB1;CELSR2
positive regulation of neuron projection development (GO:0010976)	8/97	0.143953	0.632288	0	0	1.60588	3.11263	CPNE5;PLXND1;PLXNA2;DAB2IP;COBL;APOE;CBFA2T2;MARK2
negative regulation of cell motility (GO:2000146)	8/97	0.143953	0.632288	0	0	1.60588	3.11263	JAG1;DUSP10;TP53INP1;FBLN1;PTPRJ;ADARB1;SRGAP1;RHOB
cilium organization (GO:0044782)	14/192	0.143908	0.632288	0	0	1.40651	2.72663	GSN;RFX3;RABL2B;ASAP1;PTPN23;SEPT4;SEPT5;SEPT9;SEPT6;WDR60;DZIP1L;CCDC65;RAB17;CEP89
dermatan sulfate metabolic process (GO:0030205)	2/13	0.149535	0.633478	0	0	3.24325	6.16291	BCAN;CSPG4
embryonic appendage morphogenesis (GO:0035113)	2/13	0.149535	0.633478	0	0	3.24325	6.16291	SKI;PTCH1
negative regulation of epidermal growth factor-activated receptor activity (GO:0007175)	2/13	0.149535	0.633478	0	0	3.24325	6.16291	GPRC5A;CBL
positive regulation of glycogen biosynthetic process (GO:0045725)	2/13	0.149535	0.633478	0	0	3.24325	6.16291	INSR;SORBS1
myelination in peripheral nervous system (GO:0022011)	2/13	0.149535	0.633478	0	0	3.24325	6.16291	SKI;AHNAK2
positive regulation of protein complex disassembly (GO:0043243)	2/13	0.149535	0.633478	0	0	3.24325	6.16291	INSR;IGF1R
cardiocyte differentiation (GO:0035051)	2/13	0.149535	0.633478	0	0	3.24325	6.16291	KDM6B;AKAP13
response to UV-B (GO:0010224)	2/13	0.149535	0.633478	0	0	3.24325	6.16291	CDKN1A;HYAL1
cellular response to interleukin-15 (GO:0071350)	2/13	0.149535	0.633478	0	0	3.24325	6.16291	STAT3;JAK3
positive regulation of lamellipodium assembly (GO:0010592)	2/13	0.149535	0.633478	0	0	3.24325	6.16291	RAC2;WASF2
interleukin-15-mediated signaling pathway (GO:0035723)	2/13	0.149535	0.633478	0	0	3.24325	6.16291	STAT3;JAK3
regulation of leukocyte migration (GO:0002685)	2/13	0.149535	0.633478	0	0	3.24325	6.16291	STK10;RAC2
high-density lipoprotein particle assembly (GO:0034380)	2/13	0.149535	0.633478	0	0	3.24325	6.16291	APOE;PRKACA
amyloid precursor protein metabolic process (GO:0042982)	2/13	0.149535	0.633478	0	0	3.24325	6.16291	NSG1;APOE
regulation of synaptic vesicle transport (GO:1902803)	2/13	0.149535	0.633478	0	0	3.24325	6.16291	RIMS3;SEPT5
pre-miRNA processing (GO:0031054)	2/13	0.149535	0.633478	0	0	3.24325	6.16291	AGO4;AGO2
intestinal absorption (GO:0050892)	2/13	0.149535	0.633478	0	0	3.24325	6.16291	SLC5A1;F11R
regulation of superoxide anion generation (GO:0032928)	2/13	0.149535	0.633478	0	0	3.24325	6.16291	PRKCD;MAPT
glucosamine-containing compound metabolic process (GO:1901071)	2/13	0.149535	0.633478	0	0	3.24325	6.16291	MGEA5;CHST6
regulation of axon guidance (GO:1902667)	2/13	0.149535	0.633478	0	0	3.24325	6.16291	PLXNA2;ZSWIM6
regulation of G0 to G1 transition (GO:0070316)	4/39	0.151232	0.638111	0	0	2.03988	3.8532	RYBP;APAF1;PCGF2;DAB2IP
regulation of RNA metabolic process (GO:0051252)	4/39	0.151232	0.638111	0	0	2.03988	3.8532	SON;AHNAK;OAS3;AHNAK2
cellular response to amino acid starvation (GO:0034198)	4/39	0.151232	0.638111	0	0	2.03988	3.8532	CDKN1A;DAP;WDR59;NPRL3
regulation of epithelial to mesenchymal transition (GO:0010717)	6/68	0.152173	0.638682	0	0	1.72811	3.25358	WWTR1;PHLDB1;ZNF703;DAB2IP;USF3;BCL9L
negative regulation of cysteine-type endopeptidase activity involved in apoptotic process (GO:0043154)	6/68	0.152173	0.638682	0	0	1.72811	3.25358	SRC;RPS6KA1;DHCR24;KLF4;SH3RF1;MAP2K5
negative regulation of phosphatase activity (GO:0010923)	6/68	0.152173	0.638682	0	0	1.72811	3.25358	FKBP1A;FARP1;WNK1;PPP1R12B;ZFYVE1;ARFGEF3
positive regulation of T cell activation (GO:0050870)	6/68	0.152173	0.638682	0	0	1.72811	3.25358	ZMIZ1;TNFSF4;SIRPA;FLOT2;JAK3;CD276
regulation of protein phosphorylation (GO:0001932)	18/261	0.156389	0.655512	0	0	1.32511	2.45862	WWTR1;INSR;DAB2IP;BMP8B;SPDYE3;CSNK1D;FBLN1;CAMKK2;MAVS;CCDC88C;SPDYE1;MYADM;DVL3;KRAS;PLPP3;ZBED3;BRD4;NKX3-1
regulation of p38MAPK cascade (GO:1900744)	3/26	0.157857	0.656463	0	0	2.3274	4.29653	DUSP10;DAB2IP;EZR
negative chemotaxis (GO:0050919)	3/26	0.157857	0.656463	0	0	2.3274	4.29653	SEMA5A;SLIT3;SEMA3F
negative regulation of cellular response to insulin stimulus (GO:1900077)	3/26	0.157857	0.656463	0	0	2.3274	4.29653	CISH;PRKCD;GRB10
regulation of viral entry into host cell (GO:0046596)	3/26	0.157857	0.656463	0	0	2.3274	4.29653	TRIM62;GSN;TRIM25
regulation of T cell receptor signaling pathway (GO:0050856)	3/26	0.157857	0.656463	0	0	2.3274	4.29653	CEACAM1;PTPRJ;EZR
RNA biosynthetic process (GO:0032774)	3/26	0.157857	0.656463	0	0	2.3274	4.29653	POLR2A;NCOA6;RSF1
negative regulation of cell growth (GO:0030308)	9/115	0.158374	0.657749	0	0	1.51694	2.79542	CDKN1A;PTPRS;BMPR2;HYAL1;SERTAD2;PTPRJ;SLIT3;APBB1;ESR2
positive regulation of supramolecular fiber organization (GO:1902905)	7/84	0.158623	0.657924	0	0	1.62362	2.98945	SEMA5A;VASP;BAIAP2L1;TRPV4;RAC2;MAPT;APOE
regulation of cellular localization (GO:0060341)	4/40	0.161443	0.667004	0	0	1.98311	3.6164	DYNC1H1;GSN;DVL3;NR1D1
regulation of viral transcription (GO:0046782)	4/40	0.161443	0.667004	0	0	1.98311	3.6164	TRIM62;POLR2A;POLR2F;RSF1
JAK-STAT cascade (GO:0007259)	4/40	0.161443	0.667004	0	0	1.98311	3.6164	IFNAR2;EGF;STAT3;JAK3
negative regulation of receptor-mediated endocytosis (GO:0048261)	2/14	0.168606	0.672941	0	0	2.97282	5.29219	LRPAP1;ATXN2
regulation of platelet aggregation (GO:0090330)	2/14	0.168606	0.672941	0	0	2.97282	5.29219	CEACAM1;PRKCD
regulation of extracellular matrix disassembly (GO:0010715)	2/14	0.168606	0.672941	0	0	2.97282	5.29219	DDR1;LRP1
negative regulation of focal adhesion assembly (GO:0051895)	2/14	0.168606	0.672941	0	0	2.97282	5.29219	SRC;APOD
cell surface receptor signaling pathway involved in heart development (GO:0061311)	2/14	0.168606	0.672941	0	0	2.97282	5.29219	ACVR1;JAG1
N-acetylglucosamine metabolic process (GO:0006044)	2/14	0.168606	0.672941	0	0	2.97282	5.29219	MGEA5;CHST6
positive regulation of glycogen metabolic process (GO:0070875)	2/14	0.168606	0.672941	0	0	2.97282	5.29219	INSR;SORBS1
smooth muscle contraction (GO:0006939)	2/14	0.168606	0.672941	0	0	2.97282	5.29219	SMTN;MYH11
regulation of fatty acid metabolic process (GO:0019217)	2/14	0.168606	0.672941	0	0	2.97282	5.29219	FABP3;PPARA
positive regulation of DNA damage response, signal transduction by p53 class mediator (GO:0043517)	2/14	0.168606	0.672941	0	0	2.97282	5.29219	SPRED2;ZNF385A
epiboly involved in wound healing (GO:0090505)	2/14	0.168606	0.672941	0	0	2.97282	5.29219	DDR1;CEACAM1
positive regulation of vascular smooth muscle cell proliferation (GO:1904707)	2/14	0.168606	0.672941	0	0	2.97282	5.29219	FOXJ2;MEF2D
fatty acid transport (GO:0015908)	2/14	0.168606	0.672941	0	0	2.97282	5.29219	APOE;PPARA
regulation of histone modification (GO:0031056)	2/14	0.168606	0.672941	0	0	2.97282	5.29219	SETD5;MTHFR
positive regulation of muscle hypertrophy (GO:0014742)	2/14	0.168606	0.672941	0	0	2.97282	5.29219	NR4A3;SLC9A1
histone H4-K16 acetylation (GO:0043984)	2/14	0.168606	0.672941	0	0	2.97282	5.29219	KMT2A;KANSL1
clathrin coat assembly (GO:0048268)	2/14	0.168606	0.672941	0	0	2.97282	5.29219	HIP1R;NSG1
positive regulation of myoblast differentiation (GO:0045663)	2/14	0.168606	0.672941	0	0	2.97282	5.29219	BOC;HIF1AN
regulation of phosphate metabolic process (GO:0019220)	2/14	0.168606	0.672941	0	0	2.97282	5.29219	SMG7;SMG6
regulation of cellular catabolic process (GO:0031329)	5/55	0.16684	0.672941	0	0	1.78516	3.19672	WDR91;EP300;MAPT;FBXL2;SOGA1
regulation of gene silencing by RNA (GO:0060966)	5/55	0.16684	0.672941	0	0	1.78516	3.19672	POM121;POLR2A;POM121C;AGO2;POLR2F
regulation of posttranscriptional gene silencing (GO:0060147)	5/55	0.16684	0.672941	0	0	1.78516	3.19672	POM121;POLR2A;POM121C;AGO2;POLR2F
positive regulation of endothelial cell migration (GO:0010595)	6/70	0.16739	0.672941	0	0	1.67393	2.99203	SEMA5A;MAP2K3;BMPR2;PLPP3;RHOB;FOXP1
calcium-mediated signaling (GO:0019722)	6/70	0.16739	0.672941	0	0	1.67393	2.99203	SPHK1;PLCG2;ADGRL1;PRKACA;SLC9A1;CAMKK2
negative regulation of canonical Wnt signaling pathway (GO:0090090)	11/148	0.164621	0.672941	0	0	1.43488	2.58867	WWTR1;TCF7L2;IGFBP4;KREMEN1;DAB2IP;DVL3;LRP4;NPHP4;APOE;GLI3;ANKRD6
endocytosis (GO:0006897)	18/263	0.163907	0.672941	0	0	1.31415	2.37659	LRP1;WIPF1;WIPF2;WIPF3;HIP1R;ANXA11;CSNK1D;SNX33;ARHGAP27;MERTK;IGF2R;RAC2;PACSIN2;RIN3;APOE;SNX8;LDLR;ATP9A
positive regulation of cellular process (GO:0048522)	33/519	0.164304	0.672941	0	0	1.21636	2.19678	HDAC4;KMT2D;RNF10;KMT2A;LRP1;CD81;PTPN23;ACACB;IGF1R;MECP2;GRK5;HYAL1;RPS6KA1;ZNF703;LMNA;CAPN1;IL6R;NKX3-1;WWTR1;EGF;SPHK1;INSR;PRKCD;LIF;TSHR;CDC25B;CNOT6;EID3;TNFSF4;MVD;FAM98B;KRAS;EZR
negative regulation of cell-matrix adhesion (GO:0001953)	3/27	0.171016	0.6766	0	0	2.23031	3.93872	JAG1;SRC;APOD
microtubule polymerization (GO:0046785)	3/27	0.171016	0.6766	0	0	2.23031	3.93872	TRPV4;CSNK1D;MAPT
regulation of neurotransmitter secretion (GO:0046928)	3/27	0.171016	0.6766	0	0	2.23031	3.93872	RIMS3;DTNBP1;SEPT5
muscle fiber development (GO:0048747)	3/27	0.171016	0.6766	0	0	2.23031	3.93872	SKI;CXADR;MYH11
negative regulation of peptidyl-tyrosine phosphorylation (GO:0050732)	3/27	0.171016	0.6766	0	0	2.23031	3.93872	MVP;PRKCD;PARP14
Fc-gamma receptor signaling pathway involved in phagocytosis (GO:0038096)	10/133	0.170349	0.6766	0	0	1.45261	2.57097	MYO1C;WIPF1;SRC;WIPF2;WIPF3;PRKCD;PLCG2;PIK3CB;WASF2;VAV2
heart development (GO:0007507)	11/149	0.169814	0.6766	0	0	1.4244	2.52554	FKBP1A;AKAP13;CXADR;BMPR2;NCOA6;INSR;SH3PXD2B;RBM20;TAB2;MEF2D;FBN1
positive regulation of viral transcription (GO:0050434)	4/41	0.171896	0.676709	0	0	1.92941	3.39742	POLR2A;EP300;POLR2F;RSF1
regulation of protein localization (GO:0032880)	4/41	0.171896	0.676709	0	0	1.92941	3.39742	FKBP1A;DZIP1L;AAK1;DVL3
positive regulation of cell division (GO:0051781)	4/41	0.171896	0.676709	0	0	1.92941	3.39742	SVIL;NKX3-1;CIT;CDC25B
positive regulation of receptor-mediated endocytosis (GO:0048260)	4/41	0.171896	0.676709	0	0	1.92941	3.39742	EGF;HIP1R;CBL;BICD1
protein import (GO:0017038)	5/56	0.175769	0.687581	0	0	1.75006	3.04264	POM121;POM121C;STAT3;SNX33;APOE
phosphatidylinositol-mediated signaling (GO:0048015)	5/56	0.175769	0.687581	0	0	1.75006	3.04264	PI4KA;PIK3CB;EZR;PIK3C2B;IGF1R
negative regulation of cellular catabolic process (GO:0031330)	5/56	0.175769	0.687581	0	0	1.75006	3.04264	RUBCN;DAP;DAB2IP;BMF;TAB2
autophagosome organization (GO:1905037)	5/56	0.175769	0.687581	0	0	1.75006	3.04264	MAP1LC3B;TP53INP2;TP53INP1;WIPI1;ATP13A2
regulation of cation channel activity (GO:2001257)	6/71	0.17523	0.687581	0	0	1.64809	2.8704	JPH4;FKBP1A;AHNAK;CAPN1;PRKACA;SHANK3
Fc-gamma receptor signaling pathway (GO:0038094)	10/134	0.175958	0.687581	0	0	1.44081	2.50343	MYO1C;WIPF1;SRC;WIPF2;WIPF3;PRKCD;PLCG2;PIK3CB;WASF2;VAV2
phosphate-containing compound metabolic process (GO:0006796)	13/183	0.176673	0.689526	0	0	1.36678	2.36926	G6PD;GFPT2;STAT3;PIK3CB;PLB1;PPP3CA;PTPRB;DUSP10;SYNJ1;PLCG2;PI4KA;TOP1;PLPP3
nervous system development (GO:0007399)	29/455	0.179188	0.698481	0	0	1.2187	2.09534	SEMA5A;HDAC4;PLXND1;SRC;ATN1;CRMP1;NPAS2;OPHN1;CDH1;EP300;SOX8;MARK4;FARP1;ARNT2;JAG1;APAF1;STAT3;WWP1;NAV1;NAV2;L1CAM;ARHGAP26;HPCAL4;TSHR;BCAN;MPPED2;TPP1;APBA2;SHANK3
histone H4-K8 acetylation (GO:0043982)	2/15	0.188054	0.699526	0	0	2.744	4.58529	KANSL1;JADE2
epithelial cilium movement (GO:0003351)	2/15	0.188054	0.699526	0	0	2.744	4.58529	CABYR;RFX3
autonomic nervous system development (GO:0048483)	2/15	0.188054	0.699526	0	0	2.744	4.58529	SOX8;PHACTR4
positive regulation of glycolytic process (GO:0045821)	2/15	0.188054	0.699526	0	0	2.744	4.58529	PFKFB4;INSR
positive regulation of coenzyme metabolic process (GO:0051197)	2/15	0.188054	0.699526	0	0	2.744	4.58529	PFKFB4;INSR
intracellular lipid transport (GO:0032365)	2/15	0.188054	0.699526	0	0	2.744	4.58529	CPT1A;ACACB
negative regulation of interleukin-2 production (GO:0032703)	2/15	0.188054	0.699526	0	0	2.744	4.58529	TNFAIP3;EZR
nitric oxide mediated signal transduction (GO:0007263)	2/15	0.188054	0.699526	0	0	2.744	4.58529	DDAH2;APOE
negative regulation of cellular component movement (GO:0051271)	2/15	0.188054	0.699526	0	0	2.744	4.58529	ACTN1;FBLN1
N-terminal protein amino acid acetylation (GO:0006474)	2/15	0.188054	0.699526	0	0	2.744	4.58529	CREBBP;EP300
positive regulation of membrane protein ectodomain proteolysis (GO:0051044)	2/15	0.188054	0.699526	0	0	2.744	4.58529	SNX33;APOE
negative regulation of axon extension involved in axon guidance (GO:0048843)	2/15	0.188054	0.699526	0	0	2.744	4.58529	SEMA5A;SEMA3F
JAK-STAT cascade involved in growth hormone signaling pathway (GO:0060397)	2/15	0.188054	0.699526	0	0	2.744	4.58529	STAT3;JAK3
positive regulation of protein export from nucleus (GO:0046827)	2/15	0.188054	0.699526	0	0	2.744	4.58529	TCF7L2;ANP32B
histone H4-K5 acetylation (GO:0043981)	2/15	0.188054	0.699526	0	0	2.744	4.58529	KANSL1;JADE2
regulation of cell junction assembly (GO:1901888)	2/15	0.188054	0.699526	0	0	2.744	4.58529	MYO1C;PRKACA
atrioventricular valve morphogenesis (GO:0003181)	2/15	0.188054	0.699526	0	0	2.744	4.58529	ACVR1;BMPR2
positive regulation of alpha-beta T cell activation (GO:0046635)	2/15	0.188054	0.699526	0	0	2.744	4.58529	TNFSF4;GLI3
negative regulation of adherens junction organization (GO:1903392)	2/15	0.188054	0.699526	0	0	2.744	4.58529	SRC;APOD
embryonic axis specification (GO:0000578)	2/15	0.188054	0.699526	0	0	2.744	4.58529	PTCH1;COBL
positive regulation of protein import (GO:1904591)	2/15	0.188054	0.699526	0	0	2.744	4.58529	PRKCD;ARHGEF5
chondrocyte differentiation (GO:0002062)	3/28	0.184473	0.699526	0	0	2.14098	3.6188	BMPR2;CREB3L2;RUNX3
positive regulation of cell communication (GO:0010647)	3/28	0.184473	0.699526	0	0	2.14098	3.6188	RIMS3;CLSTN3;PTPN23
positive regulation of calcium-mediated signaling (GO:0050850)	3/28	0.184473	0.699526	0	0	2.14098	3.6188	HTT;SPPL3;SLC9A1
neural crest cell migration (GO:0001755)	3/28	0.184473	0.699526	0	0	2.14098	3.6188	SOX8;SEMA3F;PHACTR4
regulation of lipid biosynthetic process (GO:0046890)	3/28	0.184473	0.699526	0	0	2.14098	3.6188	CEACAM1;APOE;SORBS1
cellular response to hydrogen peroxide (GO:0070301)	3/28	0.184473	0.699526	0	0	2.14098	3.6188	PRKCD;TNFAIP3;RHOB
carboxylic acid catabolic process (GO:0046395)	3/28	0.184473	0.699526	0	0	2.14098	3.6188	TMEM2;HYAL1;SLC9A1
regulation of receptor internalization (GO:0002090)	3/28	0.184473	0.699526	0	0	2.14098	3.6188	LRPAP1;ATXN2;EGF
IRE1-mediated unfolded protein response (GO:0036498)	5/57	0.184874	0.699526	0	0	1.71632	2.89728	CTDSP2;LMNA;WIPI1;TPP1;SEC63
epidermal growth factor receptor signaling pathway (GO:0007173)	5/57	0.184874	0.699526	0	0	1.71632	2.89728	SRC;EGF;PXN;KRAS;CBL
lipid biosynthetic process (GO:0008610)	6/72	0.183217	0.699526	0	0	1.62303	2.75442	ACSS2;ACSL1;MVD;TFCP2L1;LSS;ACSF3
regulation of neuron death (GO:1901214)	6/72	0.183217	0.699526	0	0	1.62303	2.75442	EGR1;DHCR24;ATP13A2;MAPT;APOE;GRIN2B
negative regulation of cysteine-type endopeptidase activity (GO:2000117)	6/72	0.183217	0.699526	0	0	1.62303	2.75442	SRC;RPS6KA1;DHCR24;KLF4;SH3RF1;MAP2K5
regulation of phosphatase activity (GO:0010921)	6/72	0.183217	0.699526	0	0	1.62303	2.75442	FARP1;WNK1;HTT;PPP1R12B;ZFYVE1;ARFGEF3
negative regulation of cell cycle (GO:0045786)	6/72	0.183217	0.699526	0	0	1.62303	2.75442	PPP1R13B;CAMK2N1;RPS6KA2;RUNX3;NKX3-1;RHOB
T cell activation (GO:0042110)	7/88	0.186906	0.699526	0	0	1.54312	2.58803	FKBP1A;PPP3CA;CXADR;TNFSF4;KIF13B;MICA;CD276
positive regulation of angiogenesis (GO:0045766)	8/103	0.181675	0.699526	0	0	1.50398	2.56509	SEMA5A;STIM1;HYAL1;SPHK1;AGO2;KLF4;RHOB;HIPK2
cellular protein modification process (GO:0006464)	60/1001	0.180374	0.699526	0	0	1.14403	1.9594	ST6GALNAC1;ST6GALNAC2;PTPRS;TESK2;PIK3CB;DCAF5;STK10;PPP3CA;DUSP10;RPS6KA2;RPS6KA1;TLK1;UBXN7;MAP3K9;PRKACA;JAK3;ACVR1;CISH;KSR1;IGFBP4;PRKCD;LMTK2;CSNK1D;WIPI1;RUNX3;CDC25B;NPC1;MMP15;PEAK1;CTDSP2;BRSK1;EPAS1;TULP4;CAMKK2;MKNK2;APOE;MARK4;ST3GAL1;MARK2;WDTC1;SPRR2D;CDK18;PTPN18;MGEA5;SERPIND1;INSR;PTPN12;CDC42BPB;MERTK;SSH2;SSH1;HIPK2;PTPRB;WNK1;RAB13;AAK1;FBXL2;FBXL7;FBN1;MAP3K12
positive regulation of cell proliferation (GO:0008284)	27/424	0.190529	0.707901	0	0	1.21709	2.01788	HDAC4;KMT2D;CDKN1A;CD81;IGF1R;MECP2;GRK5;HYAL1;ZNF703;SOX8;CAPN1;IL6R;NKX3-1;WWTR1;EGF;SPHK1;INSR;LIF;TSHR;CDC25B;FOXP1;CNOT6;NR4A3;TNFSF4;MVD;FAM98B;KRAS
canonical Wnt signaling pathway (GO:0060070)	6/73	0.191344	0.710101	0	0	1.59872	2.64378	TCF7L2;EGF;FZD7;TCF7;DVL3;PLPP3
intrinsic apoptotic signaling pathway by p53 class mediator (GO:0072332)	4/43	0.193468	0.715471	0	0	1.83027	3.00648	PPP1R13B;EP300;ZNF385A;HIPK2
negative regulation of protein metabolic process (GO:0051248)	4/43	0.193468	0.715471	0	0	1.83027	3.00648	FLOT2;APBB1;APOE;LDLR
RNA catabolic process (GO:0006401)	4/43	0.193468	0.715471	0	0	1.83027	3.00648	ISG20;AGO4;HNRNPD;SIDT2
cholesterol homeostasis (GO:0042632)	5/58	0.194147	0.716314	0	0	1.68385	2.76006	FABP3;NPC1;INSIG1;APOE;LDLR
sterol homeostasis (GO:0055092)	5/58	0.194147	0.716314	0	0	1.68385	2.76006	FABP3;NPC1;INSIG1;APOE;LDLR
stimulatory C-type lectin receptor signaling pathway (GO:0002223)	9/121	0.194638	0.716459	0	0	1.43522	2.3489	CREBBP;SRC;PRKCD;MUC19;PLCG2;EP300;TAB2;KRAS;PRKACA
regulation of cell differentiation (GO:0045595)	9/121	0.194638	0.716459	0	0	1.43522	2.3489	SKI;PHLDB1;CREBBP;RPS6KA1;NR1D1;ANP32B;PRKACA;KLF4;RUNX3
regulation of protein localization to early endosome (GO:1902965)	1/6	0.279442	0.724885	0	0	3.56535	4.54568	EZR
negative regulation of membrane potential (GO:0045837)	1/6	0.279442	0.724885	0	0	3.56535	4.54568	MAPT
macropinocytosis (GO:0044351)	1/6	0.279442	0.724885	0	0	3.56535	4.54568	SNX33
negative regulation of cholesterol storage (GO:0010887)	1/6	0.279442	0.724885	0	0	3.56535	4.54568	PPARA
hindlimb morphogenesis (GO:0035137)	1/6	0.279442	0.724885	0	0	3.56535	4.54568	AFF3
regulation of immunoglobulin mediated immune response (GO:0002889)	1/6	0.279442	0.724885	0	0	3.56535	4.54568	TNFSF4
neuron projection maintenance (GO:1990535)	1/6	0.279442	0.724885	0	0	3.56535	4.54568	INSR
embryonic camera-type eye development (GO:0031076)	1/6	0.279442	0.724885	0	0	3.56535	4.54568	ALDH1A3
response to granulocyte macrophage colony-stimulating factor (GO:0097012)	1/6	0.279442	0.724885	0	0	3.56535	4.54568	NPR2
regulation of lymphocyte apoptotic process (GO:0070228)	1/6	0.279442	0.724885	0	0	3.56535	4.54568	JAK3
regulation of extent of cell growth (GO:0061387)	1/6	0.279442	0.724885	0	0	3.56535	4.54568	APOE
positive regulation of myelination (GO:0031643)	1/6	0.279442	0.724885	0	0	3.56535	4.54568	RNF10
peripheral nervous system neuron development (GO:0048935)	1/6	0.279442	0.724885	0	0	3.56535	4.54568	RUNX3
lipoprotein metabolic process (GO:0042157)	1/6	0.279442	0.724885	0	0	3.56535	4.54568	APOE
negative regulation of stress-activated protein kinase signaling cascade (GO:0070303)	1/6	0.279442	0.724885	0	0	3.56535	4.54568	FOXO1
regulation of nuclear cell cycle DNA replication (GO:0033262)	1/6	0.279442	0.724885	0	0	3.56535	4.54568	WIZ
astral microtubule organization (GO:0030953)	1/6	0.279442	0.724885	0	0	3.56535	4.54568	EZR
establishment of endothelial intestinal barrier (GO:0090557)	1/6	0.279442	0.724885	0	0	3.56535	4.54568	F11R
protein deubiquitination involved in ubiquitin-dependent protein catabolic process (GO:0071947)	1/6	0.279442	0.724885	0	0	3.56535	4.54568	TNFAIP3
vesicle fusion with endoplasmic reticulum-Golgi intermediate compartment (ERGIC) membrane (GO:1990668)	1/6	0.279442	0.724885	0	0	3.56535	4.54568	TAPBP
histone H4-K12 acetylation (GO:0043983)	1/6	0.279442	0.724885	0	0	3.56535	4.54568	JADE2
protein localization to endoplasmic reticulum exit site (GO:0070973)	1/6	0.279442	0.724885	0	0	3.56535	4.54568	SEC16A
regulation of wound healing, spreading of epidermal cells (GO:1903689)	1/6	0.279442	0.724885	0	0	3.56535	4.54568	RREB1
regulation of epithelial to mesenchymal transition involved in endocardial cushion formation (GO:1905005)	1/6	0.279442	0.724885	0	0	3.56535	4.54568	ACVR1
positive regulation of osteoblast proliferation (GO:0033690)	1/6	0.279442	0.724885	0	0	3.56535	4.54568	SOX8
negative regulation of dendritic spine development (GO:0061000)	1/6	0.279442	0.724885	0	0	3.56535	4.54568	PTPRS
positive regulation of memory T cell differentiation (GO:0043382)	1/6	0.279442	0.724885	0	0	3.56535	4.54568	TNFSF4
negative regulation of interferon-gamma-mediated signaling pathway (GO:0060336)	1/6	0.279442	0.724885	0	0	3.56535	4.54568	PARP14
regulation of glucokinase activity (GO:0033131)	1/6	0.279442	0.724885	0	0	3.56535	4.54568	MIDN
negative regulation of response to interferon-gamma (GO:0060331)	1/6	0.279442	0.724885	0	0	3.56535	4.54568	PARP14
citrulline metabolic process (GO:0000052)	1/6	0.279442	0.724885	0	0	3.56535	4.54568	DDAH2
regulation of cellular response to oxidative stress (GO:1900407)	1/6	0.279442	0.724885	0	0	3.56535	4.54568	FBLN5
regulation of glial cell apoptotic process (GO:0034350)	1/6	0.279442	0.724885	0	0	3.56535	4.54568	PRKCD
blood vessel endothelial cell proliferation involved in sprouting angiogenesis (GO:0002043)	1/6	0.279442	0.724885	0	0	3.56535	4.54568	SEMA5A
positive regulation of T-helper 2 cell differentiation (GO:0045630)	1/6	0.279442	0.724885	0	0	3.56535	4.54568	TNFSF4
negative regulation of cAMP-mediated signaling (GO:0043951)	1/6	0.279442	0.724885	0	0	3.56535	4.54568	MGRN1
photoreceptor cell differentiation (GO:0046530)	1/6	0.279442	0.724885	0	0	3.56535	4.54568	STAT3
regulation of blood vessel remodeling (GO:0060312)	1/6	0.279442	0.724885	0	0	3.56535	4.54568	CEACAM1
deadenylation-independent decapping of nuclear-transcribed mRNA (GO:0031087)	1/6	0.279442	0.724885	0	0	3.56535	4.54568	EDC3
negative regulation of leukocyte degranulation (GO:0043301)	1/6	0.279442	0.724885	0	0	3.56535	4.54568	CEACAM1
regulation of chemokine-mediated signaling pathway (GO:0070099)	1/6	0.279442	0.724885	0	0	3.56535	4.54568	SLIT3
regulation of interleukin-12 secretion (GO:2001182)	1/6	0.279442	0.724885	0	0	3.56535	4.54568	FOXP1
regulation of interferon-alpha secretion (GO:1902739)	1/6	0.279442	0.724885	0	0	3.56535	4.54568	MAVS
response to lead ion (GO:0010288)	1/6	0.279442	0.724885	0	0	3.56535	4.54568	MAPT
regulation of hyaluronan biosynthetic process (GO:1900125)	1/6	0.279442	0.724885	0	0	3.56535	4.54568	EGF
macrophage derived foam cell differentiation (GO:0010742)	1/6	0.279442	0.724885	0	0	3.56535	4.54568	EP300
positive regulation of axon guidance (GO:1902669)	1/6	0.279442	0.724885	0	0	3.56535	4.54568	SEMA5A
positive regulation of mitophagy in response to mitochondrial depolarization (GO:0098779)	1/6	0.279442	0.724885	0	0	3.56535	4.54568	OPTN
positive regulation of protein import into nucleus, translocation (GO:0033160)	1/6	0.279442	0.724885	0	0	3.56535	4.54568	MAVS
response to heparin (GO:0071503)	1/6	0.279442	0.724885	0	0	3.56535	4.54568	EGR1
protein insertion into mitochondrial membrane involved in apoptotic signaling pathway (GO:0001844)	1/6	0.279442	0.724885	0	0	3.56535	4.54568	BMF
regulation of keratinocyte apoptotic process (GO:1902172)	1/6	0.279442	0.724885	0	0	3.56535	4.54568	GSN
positive regulation of protein localization to endosome (GO:1905668)	1/6	0.279442	0.724885	0	0	3.56535	4.54568	EZR
retrograde transport, vesicle recycling within Golgi (GO:0000301)	1/6	0.279442	0.724885	0	0	3.56535	4.54568	OPTN
plus-end-directed organelle transport along microtubule (GO:0072386)	1/6	0.279442	0.724885	0	0	3.56535	4.54568	MAPT
positive regulation of cholesterol storage (GO:0010886)	1/6	0.279442	0.724885	0	0	3.56535	4.54568	SREBF2
negative regulation of systemic arterial blood pressure (GO:0003085)	1/6	0.279442	0.724885	0	0	3.56535	4.54568	BMPR2
regulation of respiratory system process (GO:0044065)	1/6	0.279442	0.724885	0	0	3.56535	4.54568	TSHZ3
SREBP signaling pathway (GO:0032933)	1/6	0.279442	0.724885	0	0	3.56535	4.54568	INSIG1
aggrephagy (GO:0035973)	1/6	0.279442	0.724885	0	0	3.56535	4.54568	WDFY3
negative regulation of phospholipase activity (GO:0010519)	1/6	0.279442	0.724885	0	0	3.56535	4.54568	BICD1
lipoprotein catabolic process (GO:0042159)	1/6	0.279442	0.724885	0	0	3.56535	4.54568	APOE
positive regulation of interferon-alpha secretion (GO:1902741)	1/6	0.279442	0.724885	0	0	3.56535	4.54568	MAVS
heart trabecula formation (GO:0060347)	1/6	0.279442	0.724885	0	0	3.56535	4.54568	FKBP1A
positive regulation of kidney development (GO:0090184)	1/6	0.279442	0.724885	0	0	3.56535	4.54568	SOX8
maintenance of protein location in extracellular region (GO:0071694)	1/6	0.279442	0.724885	0	0	3.56535	4.54568	FBN1
positive regulation of trophoblast cell migration (GO:1901165)	1/6	0.279442	0.724885	0	0	3.56535	4.54568	AGO2
cellular response to cold (GO:0070417)	1/6	0.279442	0.724885	0	0	3.56535	4.54568	FOXO1
astrocyte differentiation (GO:0048708)	1/6	0.279442	0.724885	0	0	3.56535	4.54568	STAT3
insulin secretion involved in cellular response to glucose stimulus (GO:0035773)	1/6	0.279442	0.724885	0	0	3.56535	4.54568	RAB11FIP5
sterol import (GO:0035376)	1/6	0.279442	0.724885	0	0	3.56535	4.54568	LDLR
chondrocyte development (GO:0002063)	1/6	0.279442	0.724885	0	0	3.56535	4.54568	BMPR2
cellular response to granulocyte macrophage colony-stimulating factor stimulus (GO:0097011)	1/6	0.279442	0.724885	0	0	3.56535	4.54568	NPR2
regulation of NFAT protein import into nucleus (GO:0051532)	1/6	0.279442	0.724885	0	0	3.56535	4.54568	SPPL3
regulation of sarcomere organization (GO:0060297)	1/6	0.279442	0.724885	0	0	3.56535	4.54568	AKAP13
amine metabolic process (GO:0009308)	1/6	0.279442	0.724885	0	0	3.56535	4.54568	SULT1C2
regulation of t-circle formation (GO:1904429)	1/6	0.279442	0.724885	0	0	3.56535	4.54568	SLX4
response to manganese ion (GO:0010042)	1/6	0.279442	0.724885	0	0	3.56535	4.54568	ATP13A2
cholesterol import (GO:0070508)	1/6	0.279442	0.724885	0	0	3.56535	4.54568	LDLR
foam cell differentiation (GO:0090077)	1/6	0.279442	0.724885	0	0	3.56535	4.54568	EP300
positive regulation of protein localization to centrosome (GO:1904781)	1/6	0.279442	0.724885	0	0	3.56535	4.54568	BICD1
regulation of microtubule nucleation (GO:0010968)	1/6	0.279442	0.724885	0	0	3.56535	4.54568	MECP2
fructose 6-phosphate metabolic process (GO:0006002)	1/6	0.279442	0.724885	0	0	3.56535	4.54568	GFPT2
sphingosine-1-phosphate signaling pathway (GO:0003376)	1/6	0.279442	0.724885	0	0	3.56535	4.54568	EZR
vitamin A metabolic process (GO:0006776)	1/6	0.279442	0.724885	0	0	3.56535	4.54568	RLBP1
regulation of fat cell proliferation (GO:0070344)	1/6	0.279442	0.724885	0	0	3.56535	4.54568	E2F3
polyamine biosynthetic process (GO:0006596)	1/6	0.279442	0.724885	0	0	3.56535	4.54568	SMOX
granzyme-mediated apoptotic signaling pathway (GO:0008626)	1/6	0.279442	0.724885	0	0	3.56535	4.54568	UBE4B
mesodermal cell fate commitment (GO:0001710)	1/6	0.279442	0.724885	0	0	3.56535	4.54568	KLF4
regulation of protein depolymerization (GO:1901879)	1/6	0.279442	0.724885	0	0	3.56535	4.54568	MAP1B
regulation of non-motile cilium assembly (GO:1902855)	1/6	0.279442	0.724885	0	0	3.56535	4.54568	SEPT9
regulation of hydrogen peroxide metabolic process (GO:0010310)	1/6	0.279442	0.724885	0	0	3.56535	4.54568	RAC2
positive regulation of hormone metabolic process (GO:0032352)	1/6	0.279442	0.724885	0	0	3.56535	4.54568	EGR1
SCF complex assembly (GO:0010265)	1/6	0.279442	0.724885	0	0	3.56535	4.54568	FBXL7
T-helper 17 cell lineage commitment (GO:0072540)	1/6	0.279442	0.724885	0	0	3.56535	4.54568	STAT3
regulation of superoxide metabolic process (GO:0090322)	1/6	0.279442	0.724885	0	0	3.56535	4.54568	FBLN5
positive regulation of protein localization to early endosome (GO:1902966)	1/6	0.279442	0.724885	0	0	3.56535	4.54568	EZR
regulation of nuclease activity (GO:0032069)	1/6	0.279442	0.724885	0	0	3.56535	4.54568	OAS3
regulation of thymocyte apoptotic process (GO:0070243)	1/6	0.279442	0.724885	0	0	3.56535	4.54568	JAK3
negative regulation of lymphocyte migration (GO:2000402)	1/6	0.279442	0.724885	0	0	3.56535	4.54568	APOD
negative regulation of bone resorption (GO:0045779)	1/6	0.279442	0.724885	0	0	3.56535	4.54568	TNFAIP3
positive regulation of podosome assembly (GO:0071803)	1/6	0.279442	0.724885	0	0	3.56535	4.54568	ASAP1
positive regulation of cGMP biosynthetic process (GO:0030828)	1/6	0.279442	0.724885	0	0	3.56535	4.54568	APOE
angiotensin-activated signaling pathway (GO:0038166)	1/7	0.317751	0.724885	0	0	2.97097	3.40618	SRC
adherens junction assembly (GO:0034333)	1/7	0.317751	0.724885	0	0	2.97097	3.40618	ZNF703
phosphate ion transmembrane transport (GO:0035435)	1/7	0.317751	0.724885	0	0	2.97097	3.40618	SLC37A2
smooth muscle cell migration (GO:0014909)	1/7	0.317751	0.724885	0	0	2.97097	3.40618	DDR1
positive regulation of epithelial cell proliferation involved in wound healing (GO:0060054)	1/7	0.317751	0.724885	0	0	2.97097	3.40618	FZD7
bleb assembly (GO:0032060)	1/7	0.317751	0.724885	0	0	2.97097	3.40618	EMP3
negative regulation of keratinocyte proliferation (GO:0010839)	1/7	0.317751	0.724885	0	0	2.97097	3.40618	KLF9
dolichyl diphosphate biosynthetic process (GO:0006489)	1/7	0.317751	0.724885	0	0	2.97097	3.40618	MVD
postsynaptic density assembly (GO:0097107)	1/7	0.317751	0.724885	0	0	2.97097	3.40618	SHANK3
negative regulation of interleukin-8 secretion (GO:2000483)	1/7	0.317751	0.724885	0	0	2.97097	3.40618	ANXA4
ornithine transport (GO:0015822)	1/7	0.317751	0.724885	0	0	2.97097	3.40618	SLC7A1
cellular ion homeostasis (GO:0006873)	1/7	0.317751	0.724885	0	0	2.97097	3.40618	ATP13A2
ribonucleoside bisphosphate biosynthetic process (GO:0034030)	1/7	0.317751	0.724885	0	0	2.97097	3.40618	ACOT7
pri-miRNA transcription from RNA polymerase II promoter (GO:0061614)	1/7	0.317751	0.724885	0	0	2.97097	3.40618	KLF4
sequestering of extracellular ligand from receptor (GO:0035581)	1/7	0.317751	0.724885	0	0	2.97097	3.40618	FBN1
negative regulation of cardiac muscle cell differentiation (GO:2000726)	1/7	0.317751	0.724885	0	0	2.97097	3.40618	FZD7
cellular response to sterol depletion (GO:0071501)	1/7	0.317751	0.724885	0	0	2.97097	3.40618	INSIG1
negative regulation of synapse organization (GO:1905809)	1/7	0.317751	0.724885	0	0	2.97097	3.40618	APOE
L-alanine transport (GO:0015808)	1/7	0.317751	0.724885	0	0	2.97097	3.40618	SLC36A1
lymphatic endothelial cell differentiation (GO:0060836)	1/7	0.317751	0.724885	0	0	2.97097	3.40618	BMPR2
regulation of toll-like receptor 9 signaling pathway (GO:0034163)	1/7	0.317751	0.724885	0	0	2.97097	3.40618	PTPRS
regulation of chemokine biosynthetic process (GO:0045073)	1/7	0.317751	0.724885	0	0	2.97097	3.40618	EGR1
activation of MAPKKK activity (GO:0000185)	1/7	0.317751	0.724885	0	0	2.97097	3.40618	DAB2IP
fatty acid elongation, saturated fatty acid (GO:0019367)	1/7	0.317751	0.724885	0	0	2.97097	3.40618	ELOVL7
fatty acid elongation, polyunsaturated fatty acid (GO:0034626)	1/7	0.317751	0.724885	0	0	2.97097	3.40618	ELOVL7
phosphorylated carbohydrate dephosphorylation (GO:0046838)	1/7	0.317751	0.724885	0	0	2.97097	3.40618	SYNJ1
positive regulation of phospholipid biosynthetic process (GO:0071073)	1/7	0.317751	0.724885	0	0	2.97097	3.40618	FABP3
regulation of memory T cell differentiation (GO:0043380)	1/7	0.317751	0.724885	0	0	2.97097	3.40618	TNFSF4
negative regulation of protein kinase activity by regulation of protein phosphorylation (GO:0044387)	1/7	0.317751	0.724885	0	0	2.97097	3.40618	ADARB1
morphogenesis of a polarized epithelium (GO:0001738)	1/7	0.317751	0.724885	0	0	2.97097	3.40618	VANGL2
vascular endothelial growth factor signaling pathway (GO:0038084)	1/7	0.317751	0.724885	0	0	2.97097	3.40618	MYO1C
negative regulation of nitrogen compound metabolic process (GO:0051172)	1/7	0.317751	0.724885	0	0	2.97097	3.40618	LDLR
regulation of histone H3-K9 acetylation (GO:2000615)	1/7	0.317751	0.724885	0	0	2.97097	3.40618	KMT2A
inositol phosphate dephosphorylation (GO:0046855)	1/7	0.317751	0.724885	0	0	2.97097	3.40618	SYNJ1
regulation of collateral sprouting (GO:0048670)	1/7	0.317751	0.724885	0	0	2.97097	3.40618	PTPRS
peroxisome proliferator activated receptor signaling pathway (GO:0035357)	1/7	0.317751	0.724885	0	0	2.97097	3.40618	FAM120B
regulation of transcription from RNA polymerase II promoter involved in heart development (GO:1901213)	1/7	0.317751	0.724885	0	0	2.97097	3.40618	ACVR1
negative regulation of nitric oxide metabolic process (GO:1904406)	1/7	0.317751	0.724885	0	0	2.97097	3.40618	ATP2B4
peptidyl-lysine deacetylation (GO:0034983)	1/7	0.317751	0.724885	0	0	2.97097	3.40618	HDAC4
negative regulation of macrophage activation (GO:0043031)	1/7	0.317751	0.724885	0	0	2.97097	3.40618	LDLR
regulation of alpha-beta T cell differentiation (GO:0046637)	1/7	0.317751	0.724885	0	0	2.97097	3.40618	GLI3
negative regulation of cardiocyte differentiation (GO:1905208)	1/7	0.317751	0.724885	0	0	2.97097	3.40618	FZD7
negative regulation of T cell mediated immunity (GO:0002710)	1/7	0.317751	0.724885	0	0	2.97097	3.40618	CEACAM1
negative regulation of alpha-beta T cell activation (GO:0046636)	1/7	0.317751	0.724885	0	0	2.97097	3.40618	GLI3
positive regulation of fatty acid beta-oxidation (GO:0032000)	1/7	0.317751	0.724885	0	0	2.97097	3.40618	PPARA
negative regulation of B cell apoptotic process (GO:0002903)	1/7	0.317751	0.724885	0	0	2.97097	3.40618	FOXP1
regulation of toll-like receptor 3 signaling pathway (GO:0034139)	1/7	0.317751	0.724885	0	0	2.97097	3.40618	TNFAIP3
negative regulation of axon regeneration (GO:0048681)	1/7	0.317751	0.724885	0	0	2.97097	3.40618	PTPRS
positive regulation of cell migration by vascular endothelial growth factor signaling pathway (GO:0038089)	1/7	0.317751	0.724885	0	0	2.97097	3.40618	MYO1C
cellular response to histamine (GO:0071420)	1/7	0.317751	0.724885	0	0	2.97097	3.40618	DIAPH1
pharyngeal arch artery morphogenesis (GO:0061626)	1/7	0.317751	0.724885	0	0	2.97097	3.40618	BMPR2
positive regulation of ceramide biosynthetic process (GO:2000304)	1/7	0.317751	0.724885	0	0	2.97097	3.40618	PRKCD
regulation of NADP metabolic process (GO:1902031)	1/7	0.317751	0.724885	0	0	2.97097	3.40618	ME1
hyaluronan biosynthetic process (GO:0030213)	1/7	0.317751	0.724885	0	0	2.97097	3.40618	HYAL1
activation of cysteine-type endopeptidase activity involved in apoptotic process by cytochrome c (GO:0008635)	1/7	0.317751	0.724885	0	0	2.97097	3.40618	APAF1
pentose metabolic process (GO:0019321)	1/7	0.317751	0.724885	0	0	2.97097	3.40618	G6PD
epithelial cell differentiation involved in kidney development (GO:0035850)	1/7	0.317751	0.724885	0	0	2.97097	3.40618	MTSS1
forebrain neuron differentiation (GO:0021879)	1/7	0.317751	0.724885	0	0	2.97097	3.40618	SHANK3
tetrahydrofolate interconversion (GO:0035999)	1/7	0.317751	0.724885	0	0	2.97097	3.40618	MTHFR
fatty acid elongation, monounsaturated fatty acid (GO:0034625)	1/7	0.317751	0.724885	0	0	2.97097	3.40618	ELOVL7
negative regulation of nitric oxide biosynthetic process (GO:0045019)	1/7	0.317751	0.724885	0	0	2.97097	3.40618	ATP2B4
purine nucleoside bisphosphate biosynthetic process (GO:0034033)	1/7	0.317751	0.724885	0	0	2.97097	3.40618	ACOT7
tooth mineralization (GO:0034505)	1/7	0.317751	0.724885	0	0	2.97097	3.40618	STIM1
cellular response to platelet-derived growth factor stimulus (GO:0036120)	1/7	0.317751	0.724885	0	0	2.97097	3.40618	HYAL1
negative regulation of glycoprotein biosynthetic process (GO:0010561)	1/7	0.317751	0.724885	0	0	2.97097	3.40618	JAK3
regulation of microglial cell activation (GO:1903978)	1/7	0.317751	0.724885	0	0	2.97097	3.40618	LDLR
positive regulation of type I interferon-mediated signaling pathway (GO:0060340)	1/7	0.317751	0.724885	0	0	2.97097	3.40618	MAVS
positive regulation of myeloid cell apoptotic process (GO:0033034)	1/7	0.317751	0.724885	0	0	2.97097	3.40618	PIK3CB
cleavage furrow formation (GO:0036089)	1/7	0.317751	0.724885	0	0	2.97097	3.40618	SNX33
negative regulation of RIG-I signaling pathway (GO:0039536)	1/7	0.317751	0.724885	0	0	2.97097	3.40618	SEC14L1
response to increased oxygen levels (GO:0036296)	1/7	0.317751	0.724885	0	0	2.97097	3.40618	ATP6AP1
regulation of protein localization to centrosome (GO:1904779)	1/7	0.317751	0.724885	0	0	2.97097	3.40618	BICD1
negative regulation of cardiac muscle tissue development (GO:0055026)	1/7	0.317751	0.724885	0	0	2.97097	3.40618	FZD7
amino acid import across plasma membrane (GO:0089718)	1/7	0.317751	0.724885	0	0	2.97097	3.40618	SLC7A1
excitatory chemical synaptic transmission (GO:0098976)	1/7	0.317751	0.724885	0	0	2.97097	3.40618	GRIN2B
regulation of protein heterodimerization activity (GO:0043497)	1/7	0.317751	0.724885	0	0	2.97097	3.40618	DAB2IP
store-operated calcium entry (GO:0002115)	1/7	0.317751	0.724885	0	0	2.97097	3.40618	STIM1
negative regulation of dendrite development (GO:2000171)	1/7	0.317751	0.724885	0	0	2.97097	3.40618	PTPRS
cellular response to cholesterol (GO:0071397)	1/7	0.317751	0.724885	0	0	2.97097	3.40618	PTCH1
malate metabolic process (GO:0006108)	1/7	0.317751	0.724885	0	0	2.97097	3.40618	ME1
marginal zone B cell differentiation (GO:0002315)	1/7	0.317751	0.724885	0	0	2.97097	3.40618	DOCK11
positive regulation of CD4-positive, alpha-beta T cell activation (GO:2000516)	1/7	0.317751	0.724885	0	0	2.97097	3.40618	TNFSF4
microglial cell activation (GO:0001774)	1/7	0.317751	0.724885	0	0	2.97097	3.40618	MAPT
cAMP catabolic process (GO:0006198)	1/7	0.317751	0.724885	0	0	2.97097	3.40618	PDE4A
negative regulation of cyclin-dependent protein serine/threonine kinase activity involved in G1/S transition of mitotic cell cycle (GO:0031658)	1/7	0.317751	0.724885	0	0	2.97097	3.40618	CDKN2B
positive regulation of neurological system process (GO:0031646)	1/7	0.317751	0.724885	0	0	2.97097	3.40618	RNF10
chondroitin sulfate proteoglycan metabolic process (GO:0050654)	1/7	0.317751	0.724885	0	0	2.97097	3.40618	CSGALNACT2
regulation of Cdc42 protein signal transduction (GO:0032489)	1/7	0.317751	0.724885	0	0	2.97097	3.40618	APOE
skeletal muscle myosin thick filament assembly (GO:0030241)	1/7	0.317751	0.724885	0	0	2.97097	3.40618	MYH11
histone H3-K4 demethylation (GO:0034720)	1/7	0.317751	0.724885	0	0	2.97097	3.40618	KDM5B
cardiac muscle cell-cardiac muscle cell adhesion (GO:0086042)	1/7	0.317751	0.724885	0	0	2.97097	3.40618	CXADR
axon regeneration (GO:0031103)	1/7	0.317751	0.724885	0	0	2.97097	3.40618	APOD
venous blood vessel development (GO:0060841)	1/7	0.317751	0.724885	0	0	2.97097	3.40618	BMPR2
negative regulation of production of miRNAs involved in gene silencing by miRNA (GO:1903799)	1/7	0.317751	0.724885	0	0	2.97097	3.40618	NCOR2
coenzyme A biosynthetic process (GO:0015937)	1/7	0.317751	0.724885	0	0	2.97097	3.40618	ACOT7
erythrocyte development (GO:0048821)	1/7	0.317751	0.724885	0	0	2.97097	3.40618	G6PD
regulation of hormone biosynthetic process (GO:0046885)	1/7	0.317751	0.724885	0	0	2.97097	3.40618	EGR1
regulation of interleukin-13 production (GO:0032656)	1/7	0.317751	0.724885	0	0	2.97097	3.40618	TNFSF4
regulation of chromatin assembly or disassembly (GO:0001672)	1/7	0.317751	0.724885	0	0	2.97097	3.40618	TLK1
positive regulation of sphingolipid biosynthetic process (GO:0090154)	1/7	0.317751	0.724885	0	0	2.97097	3.40618	PRKCD
regulation of monocyte chemotactic protein-1 production (GO:0071637)	1/7	0.317751	0.724885	0	0	2.97097	3.40618	APOD
positive regulation of glutamate receptor signaling pathway (GO:1900451)	1/7	0.317751	0.724885	0	0	2.97097	3.40618	SHANK3
negative regulation of glial cell apoptotic process (GO:0034351)	1/7	0.317751	0.724885	0	0	2.97097	3.40618	PRKCD
brown fat cell differentiation (GO:0050873)	1/7	0.317751	0.724885	0	0	2.97097	3.40618	ZNF516
tachykinin receptor signaling pathway (GO:0007217)	1/7	0.317751	0.724885	0	0	2.97097	3.40618	GRK5
fatty acid elongation, unsaturated fatty acid (GO:0019368)	1/7	0.317751	0.724885	0	0	2.97097	3.40618	ELOVL7
regulation of cardiac muscle cell membrane potential (GO:0086036)	1/7	0.317751	0.724885	0	0	2.97097	3.40618	SLC9A1
oxygen transport (GO:0015671)	1/7	0.317751	0.724885	0	0	2.97097	3.40618	CYGB
regulation of lymphocyte migration (GO:2000401)	1/7	0.317751	0.724885	0	0	2.97097	3.40618	STK10
positive regulation of epithelial cell differentiation involved in kidney development (GO:2000698)	1/7	0.317751	0.724885	0	0	2.97097	3.40618	LIF
vesicle transport along actin filament (GO:0030050)	1/7	0.317751	0.724885	0	0	2.97097	3.40618	MLPH
regulation of tube diameter (GO:0035296)	1/7	0.317751	0.724885	0	0	2.97097	3.40618	ADCY6
posttranslational protein targeting to endoplasmic reticulum membrane (GO:0006620)	1/7	0.317751	0.724885	0	0	2.97097	3.40618	SEC63
leukocyte aggregation (GO:0070486)	1/7	0.317751	0.724885	0	0	2.97097	3.40618	RAC2
dolichyl diphosphate metabolic process (GO:0046465)	1/7	0.317751	0.724885	0	0	2.97097	3.40618	MVD
negative regulation of telomere capping (GO:1904354)	1/7	0.317751	0.724885	0	0	2.97097	3.40618	SMG6
nuclear body organization (GO:0030575)	1/7	0.317751	0.724885	0	0	2.97097	3.40618	HIPK2
protein localization to microtubule organizing center (GO:1905508)	2/16	0.207785	0.724885	0	0	2.54787	4.00334	CSNK1D;HOOK3
embryonic digit morphogenesis (GO:0042733)	2/16	0.207785	0.724885	0	0	2.54787	4.00334	CREBBP;GLI3
negative regulation of response to wounding (GO:1903035)	2/16	0.207785	0.724885	0	0	2.54787	4.00334	PTPRS;CD109
extracellular matrix assembly (GO:0085029)	2/16	0.207785	0.724885	0	0	2.54787	4.00334	MYH11;FBLN5
regulation of energy homeostasis (GO:2000505)	2/16	0.207785	0.724885	0	0	2.54787	4.00334	NR4A3;FOXO1
positive regulation of cardiac muscle hypertrophy (GO:0010613)	2/16	0.207785	0.724885	0	0	2.54787	4.00334	NR4A3;SLC9A1
DNA methylation or demethylation (GO:0044728)	2/16	0.207785	0.724885	0	0	2.54787	4.00334	DNMT3A;BAZ2A
neuron apoptotic process (GO:0051402)	2/16	0.207785	0.724885	0	0	2.54787	4.00334	ATN1;CIT
positive regulation of cilium assembly (GO:0045724)	2/16	0.207785	0.724885	0	0	2.54787	4.00334	SEPT9;HTT
bone morphogenesis (GO:0060349)	2/16	0.207785	0.724885	0	0	2.54787	4.00334	SKI;BMPR2
regulation of SMAD protein import into nucleus (GO:0060390)	2/16	0.207785	0.724885	0	0	2.54787	4.00334	WWTR1;RBPMS
positive regulation of G2/M transition of mitotic cell cycle (GO:0010971)	2/16	0.207785	0.724885	0	0	2.54787	4.00334	MECP2;BRD4
aorta morphogenesis (GO:0035909)	2/16	0.207785	0.724885	0	0	2.54787	4.00334	JAG1;LRP1
DNA alkylation (GO:0006305)	2/16	0.207785	0.724885	0	0	2.54787	4.00334	DNMT3A;BAZ2A
histone H2A acetylation (GO:0043968)	2/16	0.207785	0.724885	0	0	2.54787	4.00334	TRRAP;EP400
protein insertion into mitochondrial membrane (GO:0051204)	1/8	0.354025	0.724885	0	0	2.54641	2.64416	BMF
positive regulation of macrophage differentiation (GO:0045651)	1/8	0.354025	0.724885	0	0	2.54641	2.64416	LIF
cellular response to nitric oxide (GO:0071732)	1/8	0.354025	0.724885	0	0	2.54641	2.64416	FOXO1
lipoprotein transport (GO:0042953)	1/8	0.354025	0.724885	0	0	2.54641	2.64416	LRP1
regulation of establishment of protein localization to mitochondrion (GO:1903747)	1/8	0.354025	0.724885	0	0	2.54641	2.64416	MAPT
mast cell activation involved in immune response (GO:0002279)	1/8	0.354025	0.724885	0	0	2.54641	2.64416	NR4A3
stress-induced premature senescence (GO:0090400)	1/8	0.354025	0.724885	0	0	2.54641	2.64416	CDKN1A
negative regulation of protein homooligomerization (GO:0032463)	1/8	0.354025	0.724885	0	0	2.54641	2.64416	SRC
galactose catabolic process (GO:0019388)	1/8	0.354025	0.724885	0	0	2.54641	2.64416	PGM2L1
T-helper 17 cell differentiation (GO:0072539)	1/8	0.354025	0.724885	0	0	2.54641	2.64416	STAT3
positive regulation of steroid biosynthetic process (GO:0010893)	1/8	0.354025	0.724885	0	0	2.54641	2.64416	NR1D1
cytoskeletal anchoring at nuclear membrane (GO:0090286)	1/8	0.354025	0.724885	0	0	2.54641	2.64416	SYNE3
intestinal cholesterol absorption (GO:0030299)	1/8	0.354025	0.724885	0	0	2.54641	2.64416	LDLR
cellular response to reactive nitrogen species (GO:1902170)	1/8	0.354025	0.724885	0	0	2.54641	2.64416	FOXO1
regulation of microvillus organization (GO:0032530)	1/8	0.354025	0.724885	0	0	2.54641	2.64416	PLD1
negative regulation of glucose import (GO:0046325)	1/8	0.354025	0.724885	0	0	2.54641	2.64416	GRB10
microvillus assembly (GO:0030033)	1/8	0.354025	0.724885	0	0	2.54641	2.64416	EZR
transepithelial transport (GO:0070633)	1/8	0.354025	0.724885	0	0	2.54641	2.64416	CXADR
protein localization to microtubule (GO:0035372)	1/8	0.354025	0.724885	0	0	2.54641	2.64416	DIAPH1
isoprenoid metabolic process (GO:0006720)	1/8	0.354025	0.724885	0	0	2.54641	2.64416	MVD
regulation of cytoplasmic transport (GO:1903649)	1/8	0.354025	0.724885	0	0	2.54641	2.64416	SRC
plasma membrane to endosome transport (GO:0048227)	1/8	0.354025	0.724885	0	0	2.54641	2.64416	RAB5B
positive regulation of spindle checkpoint (GO:0090232)	1/8	0.354025	0.724885	0	0	2.54641	2.64416	NDRG1
T-helper cell lineage commitment (GO:0002295)	1/8	0.354025	0.724885	0	0	2.54641	2.64416	STAT3
insulin metabolic process (GO:1901142)	1/8	0.354025	0.724885	0	0	2.54641	2.64416	CEACAM1
negative regulation of calcium ion transmembrane transport (GO:1903170)	1/8	0.354025	0.724885	0	0	2.54641	2.64416	SESTD1
deadenylation-dependent decapping of nuclear-transcribed mRNA (GO:0000290)	1/8	0.354025	0.724885	0	0	2.54641	2.64416	PATL1
regulation of toll-like receptor 2 signaling pathway (GO:0034135)	1/8	0.354025	0.724885	0	0	2.54641	2.64416	TNFAIP3
positive regulation of IRE1-mediated unfolded protein response (GO:1903896)	1/8	0.354025	0.724885	0	0	2.54641	2.64416	DAB2IP
isoprenoid biosynthetic process (GO:0008299)	1/8	0.354025	0.724885	0	0	2.54641	2.64416	MVD
positive regulation of protein localization to cell surface (GO:2000010)	1/8	0.354025	0.724885	0	0	2.54641	2.64416	SNX33
positive regulation of metanephros development (GO:0072216)	1/8	0.354025	0.724885	0	0	2.54641	2.64416	LIF
genetic imprinting (GO:0071514)	1/8	0.354025	0.724885	0	0	2.54641	2.64416	DNMT3A
protein localization to microtubule cytoskeleton (GO:0072698)	1/8	0.354025	0.724885	0	0	2.54641	2.64416	DIAPH1
kinetochore assembly (GO:0051382)	1/8	0.354025	0.724885	0	0	2.54641	2.64416	POGZ
negative regulation of biosynthetic process (GO:0009890)	1/8	0.354025	0.724885	0	0	2.54641	2.64416	CEACAM1
histone H4 deacetylation (GO:0070933)	1/8	0.354025	0.724885	0	0	2.54641	2.64416	HDAC4
diol biosynthetic process (GO:0034312)	1/8	0.354025	0.724885	0	0	2.54641	2.64416	SPHK1
negative regulation of establishment of protein localization (GO:1904950)	1/8	0.354025	0.724885	0	0	2.54641	2.64416	MAPT
tyrosine phosphorylation of STAT protein (GO:0007260)	1/8	0.354025	0.724885	0	0	2.54641	2.64416	JAK3
protein localization to endosome (GO:0036010)	1/8	0.354025	0.724885	0	0	2.54641	2.64416	PACSIN2
regulation of type B pancreatic cell development (GO:2000074)	1/8	0.354025	0.724885	0	0	2.54641	2.64416	RFX3
early endosome to Golgi transport (GO:0034498)	1/8	0.354025	0.724885	0	0	2.54641	2.64416	SNX8
sphingosine biosynthetic process (GO:0046512)	1/8	0.354025	0.724885	0	0	2.54641	2.64416	SPHK1
positive regulation of regulatory T cell differentiation (GO:0045591)	1/8	0.354025	0.724885	0	0	2.54641	2.64416	DUSP10
heterochromatin assembly (GO:0031507)	1/8	0.354025	0.724885	0	0	2.54641	2.64416	BAHD1
positive regulation of immunoglobulin mediated immune response (GO:0002891)	1/8	0.354025	0.724885	0	0	2.54641	2.64416	TNFSF4
inositol phosphate catabolic process (GO:0071545)	1/8	0.354025	0.724885	0	0	2.54641	2.64416	SYNJ1
exocrine system development (GO:0035272)	1/8	0.354025	0.724885	0	0	2.54641	2.64416	NKX3-1
phospholipid homeostasis (GO:0055091)	1/8	0.354025	0.724885	0	0	2.54641	2.64416	FABP3
cGMP-mediated signaling (GO:0019934)	1/8	0.354025	0.724885	0	0	2.54641	2.64416	APOE
regulation of lipid transport (GO:0032368)	1/8	0.354025	0.724885	0	0	2.54641	2.64416	LRP1
cellular biogenic amine catabolic process (GO:0042402)	1/8	0.354025	0.724885	0	0	2.54641	2.64416	SMOX
basement membrane organization (GO:0071711)	1/8	0.354025	0.724885	0	0	2.54641	2.64416	NID1
leptin-mediated signaling pathway (GO:0033210)	1/8	0.354025	0.724885	0	0	2.54641	2.64416	STAT3
peripheral nervous system axon ensheathment (GO:0032292)	1/8	0.354025	0.724885	0	0	2.54641	2.64416	SKI
negative regulation of neuron projection regeneration (GO:0070571)	1/8	0.354025	0.724885	0	0	2.54641	2.64416	PTPRS
glomerular epithelial cell development (GO:0072310)	1/8	0.354025	0.724885	0	0	2.54641	2.64416	JAG1
response to hydroperoxide (GO:0033194)	1/8	0.354025	0.724885	0	0	2.54641	2.64416	PRKCD
monocyte activation (GO:0042117)	1/8	0.354025	0.724885	0	0	2.54641	2.64416	FOXP1
short-chain fatty acid catabolic process (GO:0019626)	1/8	0.354025	0.724885	0	0	2.54641	2.64416	PCK2
positive regulation of respiratory burst (GO:0060267)	1/8	0.354025	0.724885	0	0	2.54641	2.64416	INSR
asymmetric protein localization (GO:0008105)	1/8	0.354025	0.724885	0	0	2.54641	2.64416	VANGL2
regulation of response to oxidative stress (GO:1902882)	1/8	0.354025	0.724885	0	0	2.54641	2.64416	GGT7
mast cell degranulation (GO:0043303)	1/8	0.354025	0.724885	0	0	2.54641	2.64416	NR4A3
negative regulation of bone remodeling (GO:0046851)	1/8	0.354025	0.724885	0	0	2.54641	2.64416	TNFAIP3
calcium ion import into cytosol (GO:1902656)	1/8	0.354025	0.724885	0	0	2.54641	2.64416	ATP2B4
regulation of T-helper 2 cell differentiation (GO:0045628)	1/8	0.354025	0.724885	0	0	2.54641	2.64416	TNFSF4
regulation of cilium movement (GO:0003352)	1/8	0.354025	0.724885	0	0	2.54641	2.64416	CCDC65
positive regulation of chromatin silencing (GO:0031937)	1/8	0.354025	0.724885	0	0	2.54641	2.64416	SIN3A
acylglycerol acyl-chain remodeling (GO:0036155)	1/8	0.354025	0.724885	0	0	2.54641	2.64416	PNPLA3
positive regulation of TORC1 signaling (GO:1904263)	1/8	0.354025	0.724885	0	0	2.54641	2.64416	CLEC16A
mammary gland epithelial cell differentiation (GO:0060644)	1/8	0.354025	0.724885	0	0	2.54641	2.64416	ZNF703
calcium ion import across plasma membrane (GO:0098703)	1/8	0.354025	0.724885	0	0	2.54641	2.64416	ATP2B4
regulation of dopamine receptor signaling pathway (GO:0060159)	1/8	0.354025	0.724885	0	0	2.54641	2.64416	DTNBP1
aldehyde biosynthetic process (GO:0046184)	1/8	0.354025	0.724885	0	0	2.54641	2.64416	KDM3A
lipoprotein localization (GO:0044872)	1/8	0.354025	0.724885	0	0	2.54641	2.64416	LRP1
negative regulation of telomerase activity (GO:0051974)	1/8	0.354025	0.724885	0	0	2.54641	2.64416	SRC
regulation of peroxisome proliferator activated receptor signaling pathway (GO:0035358)	1/8	0.354025	0.724885	0	0	2.54641	2.64416	ASXL2
telomeric D-loop disassembly (GO:0061820)	1/8	0.354025	0.724885	0	0	2.54641	2.64416	SLX4
positive regulation of non-canonical Wnt signaling pathway (GO:2000052)	1/8	0.354025	0.724885	0	0	2.54641	2.64416	CSNK1D
regulation of vascular associated smooth muscle cell migration (GO:1904752)	1/8	0.354025	0.724885	0	0	2.54641	2.64416	DOCK5
positive regulation of smooth muscle cell apoptotic process (GO:0034393)	1/8	0.354025	0.724885	0	0	2.54641	2.64416	E2F3
positive regulation of extracellular matrix assembly (GO:1901203)	1/8	0.354025	0.724885	0	0	2.54641	2.64416	PHLDB1
histone H2A-K119 monoubiquitination (GO:0036353)	1/8	0.354025	0.724885	0	0	2.54641	2.64416	PCGF2
negative regulation of appetite (GO:0032099)	1/8	0.354025	0.724885	0	0	2.54641	2.64416	PPARA
positive regulation of cell aging (GO:0090343)	1/8	0.354025	0.724885	0	0	2.54641	2.64416	LMNA
regulation of calcium ion transmembrane transport via high voltage-gated calcium channel (GO:1902514)	1/8	0.354025	0.724885	0	0	2.54641	2.64416	SESTD1
regulation of chaperone-mediated autophagy (GO:1904714)	1/8	0.354025	0.724885	0	0	2.54641	2.64416	ATP13A2
myelin maintenance (GO:0043217)	1/8	0.354025	0.724885	0	0	2.54641	2.64416	AHNAK2
cellular response to angiotensin (GO:1904385)	1/8	0.354025	0.724885	0	0	2.54641	2.64416	PRKCD
negative regulation of interleukin-1 production (GO:0032692)	1/8	0.354025	0.724885	0	0	2.54641	2.64416	CEACAM1
glomerular visceral epithelial cell development (GO:0072015)	1/8	0.354025	0.724885	0	0	2.54641	2.64416	JAG1
positive regulation of behavior (GO:0048520)	1/8	0.354025	0.724885	0	0	2.54641	2.64416	NR4A3
microvillus organization (GO:0032528)	1/8	0.354025	0.724885	0	0	2.54641	2.64416	EZR
SMAD protein complex assembly (GO:0007183)	1/8	0.354025	0.724885	0	0	2.54641	2.64416	FKBP1A
nuclear-transcribed mRNA catabolic process, deadenylation-independent decay (GO:0031086)	1/8	0.354025	0.724885	0	0	2.54641	2.64416	EDC3
negative regulation of monooxygenase activity (GO:0032769)	1/8	0.354025	0.724885	0	0	2.54641	2.64416	ATP2B4
cellular cation homeostasis (GO:0030003)	1/8	0.354025	0.724885	0	0	2.54641	2.64416	ATP13A2
regulation of endodeoxyribonuclease activity (GO:0032071)	1/8	0.354025	0.724885	0	0	2.54641	2.64416	PRKCD
excitatory synapse assembly (GO:1904861)	1/8	0.354025	0.724885	0	0	2.54641	2.64416	SHANK3
Schwann cell development (GO:0014044)	1/8	0.354025	0.724885	0	0	2.54641	2.64416	SKI
positive regulation of fatty acid metabolic process (GO:0045923)	2/17	0.227714	0.724885	0	0	2.37788	3.51847	NR4A3;PPARA
negative regulation of telomere maintenance (GO:0032205)	2/17	0.227714	0.724885	0	0	2.37788	3.51847	SLX4;SMG6
pigment granule transport (GO:0051904)	2/17	0.227714	0.724885	0	0	2.37788	3.51847	MLPH;RAB17
histone H2A monoubiquitination (GO:0035518)	2/17	0.227714	0.724885	0	0	2.37788	3.51847	RYBP;PCGF2
negative regulation of cell development (GO:0010721)	2/17	0.227714	0.724885	0	0	2.37788	3.51847	HOOK3;FBN1
N-glycan processing (GO:0006491)	2/17	0.227714	0.724885	0	0	2.37788	3.51847	MGAT4B;USF3
peptidyl-lysine trimethylation (GO:0018023)	2/17	0.227714	0.724885	0	0	2.37788	3.51847	KMT2A;TET3
pharyngeal system development (GO:0060037)	2/17	0.227714	0.724885	0	0	2.37788	3.51847	BMPR2;PTCH1
positive regulation of calcium ion transmembrane transporter activity (GO:1901021)	2/17	0.227714	0.724885	0	0	2.37788	3.51847	HTT;SLC9A1
long-term memory (GO:0007616)	2/17	0.227714	0.724885	0	0	2.37788	3.51847	APOE;LDLR
positive chemotaxis (GO:0050918)	2/17	0.227714	0.724885	0	0	2.37788	3.51847	SEMA5A;PTPRJ
melanosome transport (GO:0032402)	2/17	0.227714	0.724885	0	0	2.37788	3.51847	MLPH;RAB17
platelet-derived growth factor receptor signaling pathway (GO:0048008)	2/17	0.227714	0.724885	0	0	2.37788	3.51847	SRC;PTPRJ
cellular response to glucocorticoid stimulus (GO:0071385)	2/17	0.227714	0.724885	0	0	2.37788	3.51847	KLF9;PCK2
positive regulation of protein processing (GO:0010954)	2/17	0.227714	0.724885	0	0	2.37788	3.51847	GSN;MYH9
positive regulation of cell cycle G2/M phase transition (GO:1902751)	2/17	0.227714	0.724885	0	0	2.37788	3.51847	MECP2;BRD4
positive regulation of focal adhesion assembly (GO:0051894)	2/17	0.227714	0.724885	0	0	2.37788	3.51847	PTPRJ;S100A10
negative regulation of axon guidance (GO:1902668)	2/17	0.227714	0.724885	0	0	2.37788	3.51847	SEMA5A;SEMA3F
regulation of telomere maintenance via telomere lengthening (GO:1904356)	2/17	0.227714	0.724885	0	0	2.37788	3.51847	SLX4;SMG6
regulation of insulin-like growth factor receptor signaling pathway (GO:0043567)	2/17	0.227714	0.724885	0	0	2.37788	3.51847	IGFBP4;NKX3-1
glucan catabolic process (GO:0009251)	2/18	0.247764	0.724885	0	0	2.22915	3.11028	PYGB;PGM2L1
regulation of adherens junction organization (GO:1903391)	2/18	0.247764	0.724885	0	0	2.22915	3.11028	PTPN23;SLC9A1
establishment of melanosome localization (GO:0032401)	2/18	0.247764	0.724885	0	0	2.22915	3.11028	MLPH;RAB17
protein localization to centrosome (GO:0071539)	2/18	0.247764	0.724885	0	0	2.22915	3.11028	CSNK1D;HOOK3
regulation of spindle organization (GO:0090224)	2/18	0.247764	0.724885	0	0	2.22915	3.11028	DYNC1H1;TACC3
anion transmembrane transport (GO:0098656)	2/18	0.247764	0.724885	0	0	2.22915	3.11028	LRRC8C;LRRC8A
negative regulation of fibroblast proliferation (GO:0048147)	2/18	0.247764	0.724885	0	0	2.22915	3.11028	SKI;DAB2IP
regulation of dephosphorylation (GO:0035303)	2/18	0.247764	0.724885	0	0	2.22915	3.11028	SMG7;SMG6
positive regulation of metabolic process (GO:0009893)	2/18	0.247764	0.724885	0	0	2.22915	3.11028	INSR;ACACB
ubiquitin-dependent protein catabolic process via the multivesicular body sorting pathway (GO:0043162)	2/18	0.247764	0.724885	0	0	2.22915	3.11028	MVB12B;PTPN23
anion homeostasis (GO:0055081)	2/18	0.247764	0.724885	0	0	2.22915	3.11028	FABP3;APOE
glycogen catabolic process (GO:0005980)	2/18	0.247764	0.724885	0	0	2.22915	3.11028	PYGB;PGM2L1
glycogen biosynthetic process (GO:0005978)	2/18	0.247764	0.724885	0	0	2.22915	3.11028	NR1D1;PGM2L1
regulation of cellular response to growth factor stimulus (GO:0090287)	2/18	0.247764	0.724885	0	0	2.22915	3.11028	PCSK6;FBN1
DNA methylation (GO:0006306)	2/18	0.247764	0.724885	0	0	2.22915	3.11028	DNMT3A;BAZ2A
regulation of microtubule polymerization or depolymerization (GO:0031110)	2/18	0.247764	0.724885	0	0	2.22915	3.11028	MAP1B;MAPT
positive regulation of synaptic transmission, glutamatergic (GO:0051968)	2/18	0.247764	0.724885	0	0	2.22915	3.11028	TSHZ3;SHANK3
glucan biosynthetic process (GO:0009250)	2/18	0.247764	0.724885	0	0	2.22915	3.11028	NR1D1;PGM2L1
calcium-mediated signaling using intracellular calcium source (GO:0035584)	2/18	0.247764	0.724885	0	0	2.22915	3.11028	ADGRL1;PRKACA
positive regulation of lipid catabolic process (GO:0050996)	2/18	0.247764	0.724885	0	0	2.22915	3.11028	PRKCD;PPARA
type B pancreatic cell differentiation (GO:0003309)	1/9	0.388372	0.724885	0	0	2.22799	2.10721	RFX3
very-low-density lipoprotein particle remodeling (GO:0034372)	1/9	0.388372	0.724885	0	0	2.22799	2.10721	APOE
negative regulation of circadian rhythm (GO:0042754)	1/9	0.388372	0.724885	0	0	2.22799	2.10721	SIN3A
adult heart development (GO:0007512)	1/9	0.388372	0.724885	0	0	2.22799	2.10721	MEF2D
negative regulation of cytokine production involved in inflammatory response (GO:1900016)	1/9	0.388372	0.724885	0	0	2.22799	2.10721	APOD
regulation of macrophage cytokine production (GO:0010935)	1/9	0.388372	0.724885	0	0	2.22799	2.10721	GPRC5B
ATF6-mediated unfolded protein response (GO:0036500)	1/9	0.388372	0.724885	0	0	2.22799	2.10721	MBTPS2
anoikis (GO:0043276)	1/9	0.388372	0.724885	0	0	2.22799	2.10721	BMF
postsynaptic membrane assembly (GO:0097104)	1/9	0.388372	0.724885	0	0	2.22799	2.10721	LRP4
negative regulation of pri-miRNA transcription from RNA polymerase II promoter (GO:1902894)	1/9	0.388372	0.724885	0	0	2.22799	2.10721	PPARA
regulation of interleukin-1 secretion (GO:0050704)	1/9	0.388372	0.724885	0	0	2.22799	2.10721	FOXP1
regulation of SNARE complex assembly (GO:0035542)	1/9	0.388372	0.724885	0	0	2.22799	2.10721	STXBP1
regulation of microtubule-based movement (GO:0060632)	1/9	0.388372	0.724885	0	0	2.22799	2.10721	CCDC65
homocysteine metabolic process (GO:0050667)	1/9	0.388372	0.724885	0	0	2.22799	2.10721	MTHFR
positive regulation of long-term synaptic potentiation (GO:1900273)	1/9	0.388372	0.724885	0	0	2.22799	2.10721	SHANK3
nuclear migration (GO:0007097)	1/9	0.388372	0.724885	0	0	2.22799	2.10721	HOOK3
positive regulation of cholesterol esterification (GO:0010873)	1/9	0.388372	0.724885	0	0	2.22799	2.10721	APOE
Cdc42 protein signal transduction (GO:0032488)	1/9	0.388372	0.724885	0	0	2.22799	2.10721	NTN1
negative regulation of tyrosine phosphorylation of STAT protein (GO:0042532)	1/9	0.388372	0.724885	0	0	2.22799	2.10721	PARP14
positive regulation of immunoglobulin secretion (GO:0051024)	1/9	0.388372	0.724885	0	0	2.22799	2.10721	TNFSF4
positive regulation of leukocyte apoptotic process (GO:2000108)	1/9	0.388372	0.724885	0	0	2.22799	2.10721	PIK3CB
maintenance of protein localization in endoplasmic reticulum (GO:0035437)	1/9	0.388372	0.724885	0	0	2.22799	2.10721	INSIG1
central nervous system neuron development (GO:0021954)	1/9	0.388372	0.724885	0	0	2.22799	2.10721	MAPT
negative regulation of gluconeogenesis (GO:0045721)	1/9	0.388372	0.724885	0	0	2.22799	2.10721	SOGA1
response to muscle stretch (GO:0035994)	1/9	0.388372	0.724885	0	0	2.22799	2.10721	SLC9A1
chylomicron remodeling (GO:0034371)	1/9	0.388372	0.724885	0	0	2.22799	2.10721	APOE
sphingoid biosynthetic process (GO:0046520)	1/9	0.388372	0.724885	0	0	2.22799	2.10721	SPHK1
negative regulation of protein exit from endoplasmic reticulum (GO:0070862)	1/9	0.388372	0.724885	0	0	2.22799	2.10721	INSIG1
myelin assembly (GO:0032288)	1/9	0.388372	0.724885	0	0	2.22799	2.10721	AHNAK2
L-ascorbic acid metabolic process (GO:0019852)	1/9	0.388372	0.724885	0	0	2.22799	2.10721	CYB5R3
epithelial cilium movement involved in determination of left/right asymmetry (GO:0060287)	1/9	0.388372	0.724885	0	0	2.22799	2.10721	RFX3
nicotinamide nucleotide biosynthetic process (GO:0019359)	1/9	0.388372	0.724885	0	0	2.22799	2.10721	ME1
virion attachment to host cell (GO:0019062)	1/9	0.388372	0.724885	0	0	2.22799	2.10721	CD81
negative regulation of phosphatidylinositol 3-kinase signaling (GO:0014067)	1/9	0.388372	0.724885	0	0	2.22799	2.10721	DAB2IP
cellular response to oxygen levels (GO:0071453)	1/9	0.388372	0.724885	0	0	2.22799	2.10721	ATP6AP1
response to muramyl dipeptide (GO:0032495)	1/9	0.388372	0.724885	0	0	2.22799	2.10721	IRF5
sympathetic ganglion development (GO:0061549)	1/9	0.388372	0.724885	0	0	2.22799	2.10721	SEMA3F
positive regulation of phosphorylation of RNA polymerase II C-terminal domain (GO:1901409)	1/9	0.388372	0.724885	0	0	2.22799	2.10721	CCNK
protein localization to vacuole (GO:0072665)	1/9	0.388372	0.724885	0	0	2.22799	2.10721	CD81
regulation of striated muscle tissue development (GO:0016202)	1/9	0.388372	0.724885	0	0	2.22799	2.10721	MKL2
production of siRNA involved in RNA interference (GO:0030422)	1/9	0.388372	0.724885	0	0	2.22799	2.10721	AGO2
regulation of Rac protein signal transduction (GO:0035020)	1/9	0.388372	0.724885	0	0	2.22799	2.10721	ARHGAP17
oogenesis (GO:0048477)	1/9	0.388372	0.724885	0	0	2.22799	2.10721	KMT2D
interleukin-23-mediated signaling pathway (GO:0038155)	1/9	0.388372	0.724885	0	0	2.22799	2.10721	STAT3
intestinal lipid absorption (GO:0098856)	1/9	0.388372	0.724885	0	0	2.22799	2.10721	LDLR
pinocytosis (GO:0006907)	1/9	0.388372	0.724885	0	0	2.22799	2.10721	SNX33
negative regulation of protein sumoylation (GO:0033234)	1/9	0.388372	0.724885	0	0	2.22799	2.10721	PIAS3
negative regulation of alcohol biosynthetic process (GO:1902931)	1/9	0.388372	0.724885	0	0	2.22799	2.10721	APOE
Notch signaling involved in heart development (GO:0061314)	1/9	0.388372	0.724885	0	0	2.22799	2.10721	JAG1
atrioventricular valve development (GO:0003171)	1/9	0.388372	0.724885	0	0	2.22799	2.10721	ACVR1
regulation of sequestering of calcium ion (GO:0051282)	1/9	0.388372	0.724885	0	0	2.22799	2.10721	DIAPH1
regulation of natural killer cell activation (GO:0032814)	1/9	0.388372	0.724885	0	0	2.22799	2.10721	MICA
positive regulation of cell activation (GO:0050867)	1/9	0.388372	0.724885	0	0	2.22799	2.10721	RPS6KA1
regulation of bile acid biosynthetic process (GO:0070857)	1/9	0.388372	0.724885	0	0	2.22799	2.10721	NR1D1
engulfment of apoptotic cell (GO:0043652)	1/9	0.388372	0.724885	0	0	2.22799	2.10721	RAC2
negative regulation of lymphocyte apoptotic process (GO:0070229)	1/9	0.388372	0.724885	0	0	2.22799	2.10721	FOXP1
negative regulation of vascular endothelial growth factor receptor signaling pathway (GO:0030948)	1/9	0.388372	0.724885	0	0	2.22799	2.10721	DAB2IP
endothelial cell chemotaxis (GO:0035767)	1/9	0.388372	0.724885	0	0	2.22799	2.10721	RAB13
postsynaptic density organization (GO:0097106)	1/9	0.388372	0.724885	0	0	2.22799	2.10721	SHANK3
regulation of leukocyte activation (GO:0002694)	1/9	0.388372	0.724885	0	0	2.22799	2.10721	MYO18A
negative regulation of interferon-beta production (GO:0032688)	1/9	0.388372	0.724885	0	0	2.22799	2.10721	PTPRS
cholesterol catabolic process (GO:0006707)	1/9	0.388372	0.724885	0	0	2.22799	2.10721	APOE
granulocyte activation (GO:0036230)	1/9	0.388372	0.724885	0	0	2.22799	2.10721	PRKCD
hexose catabolic process (GO:0019320)	1/9	0.388372	0.724885	0	0	2.22799	2.10721	PGM2L1
regulation of homotypic cell-cell adhesion (GO:0034110)	1/9	0.388372	0.724885	0	0	2.22799	2.10721	ZNF703
T cell mediated immunity (GO:0002456)	1/9	0.388372	0.724885	0	0	2.22799	2.10721	JAG1
mast cell mediated immunity (GO:0002448)	1/9	0.388372	0.724885	0	0	2.22799	2.10721	NR4A3
muscle cell fate commitment (GO:0042693)	1/9	0.388372	0.724885	0	0	2.22799	2.10721	ACVR1
negative regulation of amyloid-beta formation (GO:1902430)	1/9	0.388372	0.724885	0	0	2.22799	2.10721	APOE
positive regulation of protein homooligomerization (GO:0032464)	1/9	0.388372	0.724885	0	0	2.22799	2.10721	BMF
axonal transport of mitochondrion (GO:0019896)	1/9	0.388372	0.724885	0	0	2.22799	2.10721	MAPT
negative regulation of microtubule polymerization (GO:0031115)	1/9	0.388372	0.724885	0	0	2.22799	2.10721	TUBB4A
mesodermal cell differentiation (GO:0048333)	1/9	0.388372	0.724885	0	0	2.22799	2.10721	KDM6B
neuron projection organization (GO:0106027)	1/9	0.388372	0.724885	0	0	2.22799	2.10721	INSR
detection of mechanical stimulus involved in sensory perception (GO:0050974)	1/9	0.388372	0.724885	0	0	2.22799	2.10721	PIEZO2
proton-transporting V-type ATPase complex assembly (GO:0070070)	1/9	0.388372	0.724885	0	0	2.22799	2.10721	ATP6V0A1
lipoprotein biosynthetic process (GO:0042158)	1/9	0.388372	0.724885	0	0	2.22799	2.10721	WIPI1
fatty acid homeostasis (GO:0055089)	1/9	0.388372	0.724885	0	0	2.22799	2.10721	APOE
cytoskeletal anchoring at plasma membrane (GO:0007016)	1/9	0.388372	0.724885	0	0	2.22799	2.10721	EZR
serine family amino acid catabolic process (GO:0009071)	1/9	0.388372	0.724885	0	0	2.22799	2.10721	AMT
sphingosine metabolic process (GO:0006670)	1/9	0.388372	0.724885	0	0	2.22799	2.10721	SPHK1
regulation of nephron tubule epithelial cell differentiation (GO:0072182)	1/9	0.388372	0.724885	0	0	2.22799	2.10721	LIF
establishment of epithelial cell apical/basal polarity (GO:0045198)	1/9	0.388372	0.724885	0	0	2.22799	2.10721	OPHN1
DNA topological change (GO:0006265)	1/9	0.388372	0.724885	0	0	2.22799	2.10721	TOP1
cyclic nucleotide catabolic process (GO:0009214)	1/9	0.388372	0.724885	0	0	2.22799	2.10721	PDE4A
negative regulation of interleukin-17 production (GO:0032700)	1/9	0.388372	0.724885	0	0	2.22799	2.10721	TNFSF4
regulation of immunoglobulin secretion (GO:0051023)	1/9	0.388372	0.724885	0	0	2.22799	2.10721	TNFSF4
vacuolar proton-transporting V-type ATPase complex assembly (GO:0070072)	1/9	0.388372	0.724885	0	0	2.22799	2.10721	ATP6V0A1
actin crosslink formation (GO:0051764)	1/9	0.388372	0.724885	0	0	2.22799	2.10721	BAIAP2L1
positive regulation of triglyceride biosynthetic process (GO:0010867)	1/9	0.388372	0.724885	0	0	2.22799	2.10721	LDLR
microtubule anchoring at centrosome (GO:0034454)	1/9	0.388372	0.724885	0	0	2.22799	2.10721	HOOK3
long-chain fatty acid biosynthetic process (GO:0042759)	1/9	0.388372	0.724885	0	0	2.22799	2.10721	ACOT7
negative regulation of mitotic nuclear division (GO:0045839)	1/9	0.388372	0.724885	0	0	2.22799	2.10721	TOM1L2
sterol catabolic process (GO:0016127)	1/9	0.388372	0.724885	0	0	2.22799	2.10721	APOE
regulation of muscle system process (GO:0090257)	1/9	0.388372	0.724885	0	0	2.22799	2.10721	PPP1R12B
regulation of ER-associated ubiquitin-dependent protein catabolic process (GO:1903069)	1/9	0.388372	0.724885	0	0	2.22799	2.10721	USP14
mature B cell differentiation involved in immune response (GO:0002313)	1/9	0.388372	0.724885	0	0	2.22799	2.10721	DOCK11
regulation of morphogenesis of an epithelium (GO:1905330)	1/9	0.388372	0.724885	0	0	2.22799	2.10721	FOXP1
regulation of cysteine-type endopeptidase activity involved in apoptotic signaling pathway (GO:2001267)	1/9	0.388372	0.724885	0	0	2.22799	2.10721	GSN
positive regulation of ion transmembrane transport (GO:0034767)	1/9	0.388372	0.724885	0	0	2.22799	2.10721	WNK1
cellular polysaccharide catabolic process (GO:0044247)	2/19	0.267866	0.724885	0	0	2.09791	2.76351	PYGB;PGM2L1
negative regulation of proteolysis involved in cellular protein catabolic process (GO:1903051)	2/19	0.267866	0.724885	0	0	2.09791	2.76351	OPHN1;HIPK2
vesicle transport along microtubule (GO:0047496)	2/19	0.267866	0.724885	0	0	2.09791	2.76351	DYNC1H1;HTT
endothelial cell development (GO:0001885)	2/19	0.267866	0.724885	0	0	2.09791	2.76351	MYADM;EZR
endocardial cushion development (GO:0003197)	2/19	0.267866	0.724885	0	0	2.09791	2.76351	ACVR1;BMPR2
negative regulation of lipid metabolic process (GO:0045833)	2/19	0.267866	0.724885	0	0	2.09791	2.76351	CEACAM1;APOD
osteoclast differentiation (GO:0030316)	2/19	0.267866	0.724885	0	0	2.09791	2.76351	SRC;FOXP1
regulation of transcription factor import into nucleus (GO:0042990)	2/19	0.267866	0.724885	0	0	2.09791	2.76351	MAVS;CDH1
positive regulation of interferon-alpha production (GO:0032727)	2/19	0.267866	0.724885	0	0	2.09791	2.76351	MAVS;IRF5
folic acid metabolic process (GO:0046655)	2/19	0.267866	0.724885	0	0	2.09791	2.76351	MTHFR;ALDH1L2
regulation of cAMP biosynthetic process (GO:0030817)	2/19	0.267866	0.724885	0	0	2.09791	2.76351	GPR161;TSHR
regulation of gluconeogenesis (GO:0006111)	2/19	0.267866	0.724885	0	0	2.09791	2.76351	NR1D1;SOGA1
negative regulation of cell junction assembly (GO:1901889)	2/19	0.267866	0.724885	0	0	2.09791	2.76351	SRC;APOD
NADP metabolic process (GO:0006739)	2/19	0.267866	0.724885	0	0	2.09791	2.76351	G6PD;ME1
production of small RNA involved in gene silencing by RNA (GO:0070918)	2/19	0.267866	0.724885	0	0	2.09791	2.76351	AGO4;AGO2
acylglycerol biosynthetic process (GO:0046463)	2/19	0.267866	0.724885	0	0	2.09791	2.76351	PNPLA3;LPIN1
regulation of myotube differentiation (GO:0010830)	2/19	0.267866	0.724885	0	0	2.09791	2.76351	HDAC4;HDAC5
cortical cytoskeleton organization (GO:0030865)	3/29	0.198196	0.724885	0	0	2.05853	3.33173	TRPV4;RAB13;EZR
negative regulation of epithelial cell apoptotic process (GO:1904036)	3/29	0.198196	0.724885	0	0	2.05853	3.33173	SEMA5A;TCF7L2;TNFAIP3
semaphorin-plexin signaling pathway (GO:0071526)	3/29	0.198196	0.724885	0	0	2.05853	3.33173	PLXND1;PLXNA2;SEMA3F
amino acid transmembrane transport (GO:0003333)	3/29	0.198196	0.724885	0	0	2.05853	3.33173	SLC36A1;SLC6A6;SLC7A8
protein palmitoylation (GO:0018345)	3/30	0.212153	0.724885	0	0	1.98218	3.07327	GOLGA7B;ZDHHC9;ZDHHC23
regulation of cation transmembrane transport (GO:1904062)	3/30	0.212153	0.724885	0	0	1.98218	3.07327	ATP2B4;KCNAB2;SNTA1
regulation of ARF protein signal transduction (GO:0032012)	3/30	0.212153	0.724885	0	0	1.98218	3.07327	AGAP1;ASAP1;AGAP3
regulation of intracellular estrogen receptor signaling pathway (GO:0033146)	3/30	0.212153	0.724885	0	0	1.98218	3.07327	KMT2D;WBP2;CRIPAK
phosphatidylinositol 3-kinase signaling (GO:0014065)	3/30	0.212153	0.724885	0	0	1.98218	3.07327	PIK3CB;PIK3C2B;IGF1R
artery morphogenesis (GO:0048844)	3/30	0.212153	0.724885	0	0	1.98218	3.07327	BMPR2;JAG1;LRP1
ATP-dependent chromatin remodeling (GO:0043044)	3/30	0.212153	0.724885	0	0	1.98218	3.07327	CECR2;ANP32B;GATAD2B
negative regulation of stress-activated MAPK cascade (GO:0032873)	3/30	0.212153	0.724885	0	0	1.98218	3.07327	DUSP10;EZR;FOXO1
regulation of cell migration involved in sprouting angiogenesis (GO:0090049)	3/30	0.212153	0.724885	0	0	1.98218	3.07327	HDAC5;KLF4;MAP2K5
acylglycerol catabolic process (GO:0046464)	3/30	0.212153	0.724885	0	0	1.98218	3.07327	FABP3;PNPLA3;APOE
negative regulation of transferase activity (GO:0051348)	3/30	0.212153	0.724885	0	0	1.98218	3.07327	CDKN1C;SRC;MAPT
vacuolar acidification (GO:0007035)	2/20	0.287958	0.724885	0	0	1.98125	2.46654	ATP6V0D2;ATP6V0A1
Golgi to endosome transport (GO:0006895)	2/20	0.287958	0.724885	0	0	1.98125	2.46654	DOPEY2;WIPI1
positive regulation of dendritic spine development (GO:0060999)	2/20	0.287958	0.724885	0	0	1.98125	2.46654	APOE;SHANK3
regulation of regulatory T cell differentiation (GO:0045589)	2/20	0.287958	0.724885	0	0	1.98125	2.46654	DUSP10;TNFSF4
negative regulation of actin filament bundle assembly (GO:0032232)	2/20	0.287958	0.724885	0	0	1.98125	2.46654	WASF2;SHANK3
intrinsic apoptotic signaling pathway in response to DNA damage by p53 class mediator (GO:0042771)	2/20	0.287958	0.724885	0	0	1.98125	2.46654	EP300;HIPK2
positive regulation of gene silencing by miRNA (GO:2000637)	2/20	0.287958	0.724885	0	0	1.98125	2.46654	STAT3;AGO2
regulation of glycogen biosynthetic process (GO:0005979)	2/20	0.287958	0.724885	0	0	1.98125	2.46654	INSR;SORBS1
adrenergic receptor signaling pathway (GO:0071875)	2/20	0.287958	0.724885	0	0	1.98125	2.46654	AKAP13;ADCY9
inactivation of MAPK activity (GO:0000188)	2/20	0.287958	0.724885	0	0	1.98125	2.46654	SPRED2;DUSP10
melanosome localization (GO:0032400)	2/20	0.287958	0.724885	0	0	1.98125	2.46654	MLPH;RAB17
telomere maintenance via telomerase (GO:0007004)	2/20	0.287958	0.724885	0	0	1.98125	2.46654	SMG7;SMG6
vesicle cytoskeletal trafficking (GO:0099518)	2/20	0.287958	0.724885	0	0	1.98125	2.46654	MLPH;HTT
cellular response to steroid hormone stimulus (GO:0071383)	2/20	0.287958	0.724885	0	0	1.98125	2.46654	SRC;NKX3-1
positive regulation of cAMP biosynthetic process (GO:0030819)	2/20	0.287958	0.724885	0	0	1.98125	2.46654	GPR161;TSHR
mesoderm formation (GO:0001707)	2/20	0.287958	0.724885	0	0	1.98125	2.46654	KDM6B;BMPR2
proteoglycan metabolic process (GO:0006029)	2/20	0.287958	0.724885	0	0	1.98125	2.46654	BMPR2;CSGALNACT2
negative regulation of intracellular protein transport (GO:0090317)	2/20	0.287958	0.724885	0	0	1.98125	2.46654	INSIG1;APOD
wound healing, spreading of cells (GO:0044319)	2/20	0.287958	0.724885	0	0	1.98125	2.46654	DDR1;CEACAM1
regulation of cholesterol transport (GO:0032374)	2/20	0.287958	0.724885	0	0	1.98125	2.46654	LRP1;APOE
axon extension (GO:0048675)	2/20	0.287958	0.724885	0	0	1.98125	2.46654	SLIT3;SEMA3F
organelle transport along microtubule (GO:0072384)	3/31	0.226313	0.724885	0	0	1.91129	2.83986	HTT;MAPT;BICD1
skeletal system morphogenesis (GO:0048705)	3/31	0.226313	0.724885	0	0	1.91129	2.83986	SKI;WDR60;ANKRD11
liver development (GO:0001889)	3/31	0.226313	0.724885	0	0	1.91129	2.83986	COBL;LSR;PCK2
proton transport (GO:0015992)	3/31	0.226313	0.724885	0	0	1.91129	2.83986	SLC36A1;ATP6AP1;SLC9A1
regulation of glucose import (GO:0046324)	3/31	0.226313	0.724885	0	0	1.91129	2.83986	INSR;GRB10;SORBS1
regulation of cardiac muscle contraction by calcium ion signaling (GO:0010882)	2/21	0.307985	0.724885	0	0	1.87688	2.21041	PRKACA;SLC9A1
regulation of cardiac muscle hypertrophy (GO:0010611)	2/21	0.307985	0.724885	0	0	1.87688	2.21041	NR4A3;SLC9A1
positive regulation of histone acetylation (GO:0035066)	2/21	0.307985	0.724885	0	0	1.87688	2.21041	WBP2;LIF
negative regulation of cytokine biosynthetic process (GO:0042036)	2/21	0.307985	0.724885	0	0	1.87688	2.21041	KLF4;MAP2K5
negative regulation of G-protein coupled receptor protein signaling pathway (GO:0045744)	2/21	0.307985	0.724885	0	0	1.87688	2.21041	MGRN1;BICD1
ventricular septum morphogenesis (GO:0060412)	2/21	0.307985	0.724885	0	0	1.87688	2.21041	ACVR1;BMPR2
positive regulation of defense response to virus by host (GO:0002230)	2/21	0.307985	0.724885	0	0	1.87688	2.21041	MAVS;SIN3A
hepaticobiliary system development (GO:0061008)	2/21	0.307985	0.724885	0	0	1.87688	2.21041	COBL;LSR
RNA-dependent DNA biosynthetic process (GO:0006278)	2/21	0.307985	0.724885	0	0	1.87688	2.21041	SMG7;SMG6
positive regulation of leukocyte cell-cell adhesion (GO:1903039)	2/21	0.307985	0.724885	0	0	1.87688	2.21041	NR4A3;SIRPA
negative regulation of macroautophagy (GO:0016242)	2/21	0.307985	0.724885	0	0	1.87688	2.21041	RUBCN;CLEC16A
negative regulation of BMP signaling pathway (GO:0030514)	3/32	0.240647	0.724885	0	0	1.84528	2.62847	SKI;HIPK2;FBN1
aminoglycan catabolic process (GO:0006026)	3/32	0.240647	0.724885	0	0	1.84528	2.62847	HGSNAT;SDC3;IDS
ceramide biosynthetic process (GO:0046513)	3/32	0.240647	0.724885	0	0	1.84528	2.62847	ST6GALNAC1;CERS5;SPTLC2
mitotic nuclear envelope disassembly (GO:0007077)	4/44	0.204555	0.724885	0	0	1.78442	2.83173	POM121;POM121C;LMNA;LPIN1
positive regulation of actin filament bundle assembly (GO:0032233)	4/44	0.204555	0.724885	0	0	1.78442	2.83173	PXN;SORBS3;ARHGEF5;S100A10
myeloid cell differentiation (GO:0030099)	4/44	0.204555	0.724885	0	0	1.78442	2.83173	CDKN2B;NCOA6;JAK3;HIPK2
glycogen metabolic process (GO:0005977)	3/33	0.255124	0.724885	0	0	1.78368	2.43652	PYGB;NR1D1;PGM2L1
positive regulation of cell-cell adhesion (GO:0022409)	3/33	0.255124	0.724885	0	0	1.78368	2.43652	SIRPA;PTPN23;PLPP3
regulation of cell-substrate adhesion (GO:0010810)	3/33	0.255124	0.724885	0	0	1.78368	2.43652	FZD7;RAC2;PIK3CB
positive regulation of intrinsic apoptotic signaling pathway (GO:2001244)	3/33	0.255124	0.724885	0	0	1.78368	2.43652	BMF;SEPT4;NKX3-1
exonucleolytic nuclear-transcribed mRNA catabolic process involved in deadenylation-dependent decay (GO:0043928)	3/33	0.255124	0.724885	0	0	1.78368	2.43652	CNOT6;PATL1;EDC3
regulation of phosphatidylinositol 3-kinase activity (GO:0043551)	3/33	0.255124	0.724885	0	0	1.78368	2.43652	RUBCN;WDR91;DAB2IP
positive regulation of nucleocytoplasmic transport (GO:0046824)	3/33	0.255124	0.724885	0	0	1.78368	2.43652	TCF7L2;PRKCD;ANP32B
regulation of vascular endothelial growth factor receptor signaling pathway (GO:0030947)	2/22	0.327896	0.724885	0	0	1.78294	1.98808	DAB2IP;GRB10
protein localization to cilium (GO:0061512)	2/22	0.327896	0.724885	0	0	1.78294	1.98808	TULP4;CSNK1D
regulation of DNA biosynthetic process (GO:2000278)	2/22	0.327896	0.724885	0	0	1.78294	1.98808	BMPR2;SMG6
negative regulation of cell cycle G1/S phase transition (GO:1902807)	2/22	0.327896	0.724885	0	0	1.78294	1.98808	CDKN1A;KLF4
protein localization to cell surface (GO:0034394)	2/22	0.327896	0.724885	0	0	1.78294	1.98808	USP4;FBLN5
STAT cascade (GO:0097696)	2/22	0.327896	0.724885	0	0	1.78294	1.98808	IFNAR2;STAT3
regulation of microtubule depolymerization (GO:0031114)	2/22	0.327896	0.724885	0	0	1.78294	1.98808	TRPV4;MAP1B
regulation of membrane protein ectodomain proteolysis (GO:0051043)	2/22	0.327896	0.724885	0	0	1.78294	1.98808	SNX33;APOE
positive regulation of biosynthetic process (GO:0009891)	2/22	0.327896	0.724885	0	0	1.78294	1.98808	SORBS1;APOE
protein complex localization (GO:0031503)	2/22	0.327896	0.724885	0	0	1.78294	1.98808	RABL2B;EZR
viral genome replication (GO:0019079)	2/22	0.327896	0.724885	0	0	1.78294	1.98808	NFIA;PI4KA
negative regulation of nervous system development (GO:0051961)	2/22	0.327896	0.724885	0	0	1.78294	1.98808	GPR161;HOOK3
negative regulation of GTPase activity (GO:0034260)	2/22	0.327896	0.724885	0	0	1.78294	1.98808	DAB2IP;F11R
peptidyl-tyrosine autophosphorylation (GO:0038083)	4/45	0.215822	0.724885	0	0	1.7408	2.66918	DDR1;SRC;JAK3;IGF1R
negative regulation of DNA binding (GO:0043392)	3/34	0.269717	0.724885	0	0	1.72605	2.26178	SIN3A;HABP4;RSF1
positive regulation of cytokinesis (GO:0032467)	3/34	0.269717	0.724885	0	0	1.72605	2.26178	SVIL;CIT;CDC25B
bone development (GO:0060348)	3/34	0.269717	0.724885	0	0	1.72605	2.26178	SKI;AKAP13;SH3PXD2B
regulation of insulin receptor signaling pathway (GO:0046626)	3/34	0.269717	0.724885	0	0	1.72605	2.26178	CISH;PRKCD;GRB10
negative regulation of endothelial cell migration (GO:0010596)	3/34	0.269717	0.724885	0	0	1.72605	2.26178	MECP2;DAB2IP;APOE
endoplasmic reticulum organization (GO:0007029)	3/34	0.269717	0.724885	0	0	1.72605	2.26178	DOPEY2;VAPB;SEC16A
positive regulation of chemokine production (GO:0032722)	3/34	0.269717	0.724885	0	0	1.72605	2.26178	EGR1;MAVS;IL6R
anterior/posterior pattern specification (GO:0009952)	3/34	0.269717	0.724885	0	0	1.72605	2.26178	SKI;BMPR2;CELSR2
ncRNA metabolic process (GO:0034660)	3/34	0.269717	0.724885	0	0	1.72605	2.26178	TDRKH;AGO2;MAPT
protein complex disassembly (GO:0043241)	4/46	0.227253	0.724885	0	0	1.69927	2.51779	MAP1LC3B;DVL3;EPG5;TECPR1
regulation of fibroblast proliferation (GO:0048145)	4/46	0.227253	0.724885	0	0	1.69927	2.51779	SKI;CDKN1A;SPHK1;DAB2IP
regulation of cellular component movement (GO:0051270)	4/46	0.227253	0.724885	0	0	1.69927	2.51779	DIAPH1;EGF;ACTN1;ZSWIM6
negative regulation of autophagy (GO:0010507)	4/46	0.227253	0.724885	0	0	1.69927	2.51779	RUBCN;DAP;BMF;TAB2
nuclear envelope disassembly (GO:0051081)	4/46	0.227253	0.724885	0	0	1.69927	2.51779	POM121;POM121C;LMNA;LPIN1
regulation of protein oligomerization (GO:0032459)	2/23	0.347648	0.724885	0	0	1.69795	1.79399	EP300;APOE
regulation of telomere capping (GO:1904353)	2/23	0.347648	0.724885	0	0	1.69795	1.79399	HNRNPD;SMG6
regulation of proteolysis involved in cellular protein catabolic process (GO:1903050)	2/23	0.347648	0.724885	0	0	1.69795	1.79399	USP14;PRKACA
positive regulation of ATP metabolic process (GO:1903580)	2/23	0.347648	0.724885	0	0	1.69795	1.79399	PFKFB4;INSR
phospholipid dephosphorylation (GO:0046839)	2/23	0.347648	0.724885	0	0	1.69795	1.79399	SYNJ1;PLPP3
cellular nitrogen compound biosynthetic process (GO:0044271)	2/23	0.347648	0.724885	0	0	1.69795	1.79399	DDAH2;SPHK1
folic acid-containing compound metabolic process (GO:0006760)	2/23	0.347648	0.724885	0	0	1.69795	1.79399	MTHFR;ALDH1L2
regulation of dendritic spine morphogenesis (GO:0061001)	2/23	0.347648	0.724885	0	0	1.69795	1.79399	SIPA1L1;SHANK3
negative regulation of axonogenesis (GO:0050771)	2/23	0.347648	0.724885	0	0	1.69795	1.79399	PTPRS;LRP4
regulation of monooxygenase activity (GO:0032768)	2/23	0.347648	0.724885	0	0	1.69795	1.79399	DDAH2;CYGB
cellular response to amyloid-beta (GO:1904646)	2/23	0.347648	0.724885	0	0	1.69795	1.79399	LRP1;IGF1R
regulation of androgen receptor signaling pathway (GO:0060765)	2/23	0.347648	0.724885	0	0	1.69795	1.79399	EP300;FOXP1
cholesterol efflux (GO:0033344)	2/23	0.347648	0.724885	0	0	1.69795	1.79399	NPC1;APOE
ammonium transport (GO:0015696)	2/23	0.347648	0.724885	0	0	1.69795	1.79399	SEC14L1;SLC44A2
microtubule polymerization or depolymerization (GO:0031109)	2/23	0.347648	0.724885	0	0	1.69795	1.79399	TRPV4;MAPT
positive regulation of RNA metabolic process (GO:0051254)	3/35	0.284399	0.724885	0	0	1.67202	2.10236	POLR2A;HABP4;RBM20
nuclear-transcribed mRNA catabolic process, exonucleolytic (GO:0000291)	3/35	0.284399	0.724885	0	0	1.67202	2.10236	CNOT6;PATL1;EDC3
negative regulation of cell-substrate adhesion (GO:0010812)	3/35	0.284399	0.724885	0	0	1.67202	2.10236	JAG1;FZD7;FBLN1
positive regulation of peptide secretion (GO:0002793)	3/35	0.284399	0.724885	0	0	1.67202	2.10236	MYO18A;ATP13A2;EZR
negative regulation of epithelial cell migration (GO:0010633)	3/35	0.284399	0.724885	0	0	1.67202	2.10236	DUSP10;DAB2IP;PTPN23
regulation of sodium ion transport (GO:0002028)	3/35	0.284399	0.724885	0	0	1.67202	2.10236	WNK1;ATP2B4;SNTA1
membrane protein proteolysis (GO:0033619)	3/35	0.284399	0.724885	0	0	1.67202	2.10236	MYH9;SPPL3;MBTPS2
carboxylic acid transmembrane transport (GO:1905039)	3/35	0.284399	0.724885	0	0	1.67202	2.10236	SLC36A1;SLC6A6;SLC7A8
neural crest cell development (GO:0014032)	3/35	0.284399	0.724885	0	0	1.67202	2.10236	SOX8;SEMA3F;PHACTR4
actin filament bundle organization (GO:0061572)	3/35	0.284399	0.724885	0	0	1.67202	2.10236	BAIAP2L1;EZR;RHOB
protein kinase B signaling (GO:0043491)	3/35	0.284399	0.724885	0	0	1.67202	2.10236	CDKN1A;FOXO1;NKX3-1
regulation of intrinsic apoptotic signaling pathway (GO:2001242)	4/47	0.238832	0.724885	0	0	1.65966	2.37663	SRC;BMF;SEPT4;NKX3-1
positive regulation of organelle assembly (GO:1902117)	4/47	0.238832	0.724885	0	0	1.65966	2.37663	DYNC1H1;CNOT6;HTT;ASAP1
positive regulation of pathway-restricted SMAD protein phosphorylation (GO:0010862)	4/47	0.238832	0.724885	0	0	1.65966	2.37663	ACVR1;BMPR2;RBPMS;BMP8B
response to glucose (GO:0009749)	4/47	0.238832	0.724885	0	0	1.65966	2.37663	TCF7L2;PRKACA;IGF1R;PCK2
regulation of extrinsic apoptotic signaling pathway (GO:2001236)	5/59	0.203579	0.724885	0	0	1.65258	2.63041	ACVR1;TCF7L2;SRC;HTT;SH3RF1
cell morphogenesis (GO:0000902)	5/59	0.203579	0.724885	0	0	1.65258	2.63041	CDH1;RAC2;PACSIN2;FRY;SSH1
glycoprotein metabolic process (GO:0009100)	4/48	0.250545	0.724885	0	0	1.62186	2.24484	MGEA5;MGAT4B;PCSK6;USF3
endosome to lysosome transport (GO:0008333)	4/48	0.250545	0.724885	0	0	1.62186	2.24484	MGRN1;CLEC16A;HOOK3;RHOB
acylglycerol metabolic process (GO:0006639)	3/36	0.299145	0.724885	0	0	1.62127	1.95659	DGKA;PNPLA3;APOE
axonal transport (GO:0098930)	3/36	0.299145	0.724885	0	0	1.62127	1.95659	DTNBP1;KIF1B;MAPT
organic hydroxy compound transport (GO:0015850)	3/36	0.299145	0.724885	0	0	1.62127	1.95659	NCOA1;CEACAM1;OSBP
positive regulation of signaling (GO:0023056)	3/36	0.299145	0.724885	0	0	1.62127	1.95659	RIMS3;CLSTN3;PTPN23
regulation of filopodium assembly (GO:0051489)	3/36	0.299145	0.724885	0	0	1.62127	1.95659	DOCK11;PRKCD;RAB17
negative regulation of G1/S transition of mitotic cell cycle (GO:2000134)	2/24	0.367201	0.724885	0	0	1.62068	1.62368	CDKN1A;KLF4
negative regulation of sequestering of calcium ion (GO:0051283)	2/24	0.367201	0.724885	0	0	1.62068	1.62368	PLCG2;ITPR2
positive regulation of microtubule polymerization or depolymerization (GO:0031112)	2/24	0.367201	0.724885	0	0	1.62068	1.62368	TRPV4;MAPT
positive regulation of endopeptidase activity (GO:0010950)	2/24	0.367201	0.724885	0	0	1.62068	1.62368	STAT3;GRIN2B
regulation of chemotaxis (GO:0050920)	2/24	0.367201	0.724885	0	0	1.62068	1.62368	USP14;ZSWIM6
cellular senescence (GO:0090398)	2/24	0.367201	0.724885	0	0	1.62068	1.62368	CDKN1A;PRKCD
negative regulation of endothelial cell apoptotic process (GO:2000352)	2/24	0.367201	0.724885	0	0	1.62068	1.62368	SEMA5A;TNFAIP3
cilium-dependent cell motility (GO:0060285)	2/24	0.367201	0.724885	0	0	1.62068	1.62368	RFX3;CCDC65
positive regulation of dephosphorylation (GO:0035306)	2/24	0.367201	0.724885	0	0	1.62068	1.62368	PRKCD;SPPL3
proteoglycan biosynthetic process (GO:0030166)	2/24	0.367201	0.724885	0	0	1.62068	1.62368	BMPR2;CSGALNACT2
negative regulation of proteasomal ubiquitin-dependent protein catabolic process (GO:0032435)	2/24	0.367201	0.724885	0	0	1.62068	1.62368	USP14;RYBP
cytoplasmic pattern recognition receptor signaling pathway (GO:0002753)	2/24	0.367201	0.724885	0	0	1.62068	1.62368	TNFAIP3;TAB2
organic cation transport (GO:0015695)	2/24	0.367201	0.724885	0	0	1.62068	1.62368	SEC14L1;SLC44A2
positive regulation of microtubule polymerization (GO:0031116)	2/24	0.367201	0.724885	0	0	1.62068	1.62368	MECP2;MAPT
membrane protein intracellular domain proteolysis (GO:0031293)	2/24	0.367201	0.724885	0	0	1.62068	1.62368	JAG1;MBTPS2
positive regulation of immune effector process (GO:0002699)	2/24	0.367201	0.724885	0	0	1.62068	1.62368	TNFSF4;MYO18A
regulation of actin filament bundle assembly (GO:0032231)	2/24	0.367201	0.724885	0	0	1.62068	1.62368	SHANK3;SLC9A1
protein targeting to membrane (GO:0006612)	5/61	0.222881	0.724885	0	0	1.59339	2.39186	GOLGA7B;MYO1C;ZDHHC9;ZDHHC23;SEC63
regulation of release of sequestered calcium ion into cytosol (GO:0051279)	4/49	0.262375	0.724885	0	0	1.58573	2.12168	JPH4;FKBP1A;DIAPH1;PRKACA
protein monoubiquitination (GO:0006513)	3/37	0.313928	0.724885	0	0	1.5735	1.82304	MGRN1;HUWE1;TRIM25
positive regulation of receptor activity (GO:2000273)	3/37	0.313928	0.724885	0	0	1.5735	1.82304	EGF;HTT;SHANK3
regulation of dendrite development (GO:0050773)	3/37	0.313928	0.724885	0	0	1.5735	1.82304	DAB2IP;COBL;RAB17
regulation of peptidyl-threonine phosphorylation (GO:0010799)	3/37	0.313928	0.724885	0	0	1.5735	1.82304	SPRED2;EGF;SPHK1
actin filament bundle assembly (GO:0051017)	3/37	0.313928	0.724885	0	0	1.5735	1.82304	BAIAP2L1;EZR;RHOB
response to steroid hormone (GO:0048545)	3/37	0.313928	0.724885	0	0	1.5735	1.82304	CATSPER2;WBP2;NKX3-1
positive regulation of multi-organism process (GO:0043902)	3/37	0.313928	0.724885	0	0	1.5735	1.82304	MVB12B;AGO2;OPTN
positive regulation of mitochondrial outer membrane permeabilization involved in apoptotic signaling pathway (GO:1901030)	3/37	0.313928	0.724885	0	0	1.5735	1.82304	PPP1R13B;HIP1R;BMF
diterpenoid metabolic process (GO:0016101)	5/62	0.232731	0.724885	0	0	1.56535	2.28208	LRP1;SDC3;APOE;PLB1;RLBP1
second-messenger-mediated signaling (GO:0019932)	5/62	0.232731	0.724885	0	0	1.56535	2.28208	DDAH2;SPHK1;PLCG2;APOE;CAMKK2
regulation of translational initiation (GO:0006446)	5/62	0.232731	0.724885	0	0	1.56535	2.28208	CTIF;AGO2;HABP4;EIF4EBP1;EIF4EBP2
positive regulation of catabolic process (GO:0009896)	5/62	0.232731	0.724885	0	0	1.56535	2.28208	LRP1;DAB2IP;TNFAIP3;WWP1;FOXO1
retinoid metabolic process (GO:0001523)	6/75	0.207998	0.724885	0	0	1.55222	2.43734	ALDH1A3;LRP1;SDC3;APOE;PLB1;RLBP1
regulation of defense response (GO:0031347)	6/75	0.207998	0.724885	0	0	1.55222	2.43734	TRAF3;TNFSF4;TNFAIP3;APOE;FOXP1;BRD4
negative regulation of viral genome replication (GO:0045071)	4/50	0.274308	0.724885	0	0	1.55118	2.00645	ISG20;CCNK;MAVS;OAS3
positive regulation of JUN kinase activity (GO:0043507)	4/50	0.274308	0.724885	0	0	1.55118	2.00645	DAB2IP;DVL3;MAP3K9;ARHGEF5
heterotypic cell-cell adhesion (GO:0034113)	2/25	0.38652	0.724885	0	0	1.55014	1.47352	CXADR;ITGA7
canonical glycolysis (GO:0061621)	2/25	0.38652	0.724885	0	0	1.55014	1.47352	ENO2;PGM2L1
regulation of telomere maintenance (GO:0032204)	2/25	0.38652	0.724885	0	0	1.55014	1.47352	HNRNPD;SMG6
in utero embryonic development (GO:0001701)	2/25	0.38652	0.724885	0	0	1.55014	1.47352	ARNT2;SOX8
response to amyloid-beta (GO:1904645)	2/25	0.38652	0.724885	0	0	1.55014	1.47352	LRP1;IGF1R
positive regulation of nuclear division (GO:0051785)	2/25	0.38652	0.724885	0	0	1.55014	1.47352	EGF;INSR
regulation of interleukin-10 production (GO:0032653)	2/25	0.38652	0.724885	0	0	1.55014	1.47352	TNFSF4;JAK3
cellular response to epidermal growth factor stimulus (GO:0071364)	2/25	0.38652	0.724885	0	0	1.55014	1.47352	DAB2IP;PTPN12
cellular response to vascular endothelial growth factor stimulus (GO:0035924)	2/25	0.38652	0.724885	0	0	1.55014	1.47352	MAP2K3;DAB2IP
regulation of viral release from host cell (GO:1902186)	2/25	0.38652	0.724885	0	0	1.55014	1.47352	TRIM62;TRIM25
positive regulation of Rho protein signal transduction (GO:0035025)	2/25	0.38652	0.724885	0	0	1.55014	1.47352	AKAP13;ADGRG1
negative regulation of epithelial to mesenchymal transition (GO:0010719)	2/25	0.38652	0.724885	0	0	1.55014	1.47352	DAB2IP;USF3
regulation of vascular smooth muscle cell proliferation (GO:1904705)	2/25	0.38652	0.724885	0	0	1.55014	1.47352	FOXJ2;MEF2D
L-amino acid transport (GO:0015807)	2/25	0.38652	0.724885	0	0	1.55014	1.47352	SLC36A1;SLC6A17
positive regulation of peptidyl-threonine phosphorylation (GO:0010800)	2/25	0.38652	0.724885	0	0	1.55014	1.47352	EGF;SPHK1
glycolytic process through glucose-6-phosphate (GO:0061620)	2/25	0.38652	0.724885	0	0	1.55014	1.47352	ENO2;PGM2L1
glucose catabolic process to pyruvate (GO:0061718)	2/25	0.38652	0.724885	0	0	1.55014	1.47352	ENO2;PGM2L1
nucleotide-binding domain, leucine rich repeat containing receptor signaling pathway (GO:0035872)	2/25	0.38652	0.724885	0	0	1.55014	1.47352	TNFAIP3;TAB2
inorganic cation import across plasma membrane (GO:0098659)	2/25	0.38652	0.724885	0	0	1.55014	1.47352	ATP2B4;SLC9A1
positive regulation of interleukin-12 production (GO:0032735)	2/25	0.38652	0.724885	0	0	1.55014	1.47352	TNFSF4;IRF5
regulation of viral genome replication (GO:0045069)	5/63	0.242703	0.724885	0	0	1.53828	2.17808	ISG20;MAVS;VAPB;OAS3;ADARB1
negative regulation of dephosphorylation (GO:0035305)	5/63	0.242703	0.724885	0	0	1.53828	2.17808	FARP1;WNK1;PPP1R12B;ZFYVE1;ARFGEF3
hemopoiesis (GO:0030097)	6/76	0.216511	0.724885	0	0	1.52996	2.34102	JAG1;KMT2A;NCOA6;MKNK2;PRRC2C;RUNX3
nucleic acid-templated transcription (GO:0097659)	6/76	0.216511	0.724885	0	0	1.52996	2.34102	NCOA1;LINC00473;POLR2A;POLR2F;BAZ2A;BAZ2B
mitochondrion disassembly (GO:0061726)	3/38	0.328727	0.724885	0	0	1.52846	1.70046	MAP1LC3B;WIPI1;MARK2
positive regulation of neuron death (GO:1901216)	3/38	0.328727	0.724885	0	0	1.52846	1.70046	EGR1;MAPT;GRIN2B
glucose metabolic process (GO:0006006)	5/64	0.252785	0.724885	0	0	1.51213	2.0795	SLC25A1;HECTD4;APOD;ENO2;PCK2
positive regulation of cytoskeleton organization (GO:0051495)	6/77	0.22514	0.724885	0	0	1.50833	2.24897	SEMA5A;VASP;DYNC1H1;BAIAP2L1;RAC2;SORBS3
protein tetramerization (GO:0051262)	7/90	0.201772	0.724885	0	0	1.50577	2.41017	ALDH1A3;INSR;LRP4;ACACB;GRIN2B;IGF1R;S100A10
regulation of protein catabolic process (GO:0042176)	7/91	0.209371	0.724885	0	0	1.48777	2.32635	LRP1;WDR91;DAB2IP;TNFAIP3;WWP1;ATP13A2;FOXO1
regulation of cellular response to heat (GO:1900034)	6/78	0.23388	0.724885	0	0	1.48731	2.16098	POM121;CREBBP;POM121C;HSPB8;EP300;MAPT
negative regulation of inflammatory response (GO:0050728)	6/78	0.23388	0.724885	0	0	1.48731	2.16098	PRKCD;TNFAIP3;APOD;APOE;PPARA;KLF4
cellular response to type I interferon (GO:0071357)	5/65	0.262969	0.724885	0	0	1.48685	1.98601	IFNAR2;ISG20;EGR1;OAS3;IRF5
positive regulation of protein modification by small protein conjugation or removal (GO:1903322)	5/65	0.262969	0.724885	0	0	1.48685	1.98601	HDAC4;FKBP1A;PIAS3;SPHK1;SEPT4
negative regulation of apoptotic signaling pathway (GO:2001234)	5/65	0.262969	0.724885	0	0	1.48685	1.98601	ACVR1;TCF7L2;SRC;HTT;SH3RF1
type I interferon signaling pathway (GO:0060337)	5/65	0.262969	0.724885	0	0	1.48685	1.98601	IFNAR2;ISG20;EGR1;OAS3;IRF5
positive regulation of ossification (GO:0045778)	4/52	0.298422	0.724885	0	0	1.48639	1.79741	ACVR1;BMPR2;ATP6AP1;IL6R
positive regulation of cell-substrate adhesion (GO:0010811)	4/52	0.298422	0.724885	0	0	1.48639	1.79741	DOCK5;MYADM;RREB1;S100A10
regulation of DNA binding (GO:0051101)	4/52	0.298422	0.724885	0	0	1.48639	1.79741	SKI;EGF;HABP4;RSF1
triglyceride metabolic process (GO:0006641)	4/52	0.298422	0.724885	0	0	1.48639	1.79741	FABP3;PNPLA3;APOE;LPIN1
signal transduction by p53 class mediator (GO:0072331)	3/39	0.343518	0.724885	0	0	1.48593	1.58774	PPP1R13B;NDRG1;ZNF385A
positive regulation of phagocytosis (GO:0050766)	3/39	0.343518	0.724885	0	0	1.48593	1.58774	MYO18A;SIRPA;MERTK
positive regulation of reactive oxygen species metabolic process (GO:2000379)	3/39	0.343518	0.724885	0	0	1.48593	1.58774	CDKN1A;PRKCD;MAPT
acyl-CoA metabolic process (GO:0006637)	3/39	0.343518	0.724885	0	0	1.48593	1.58774	ACOT7;HMGCS1;ACACB
regulation of coenzyme metabolic process (GO:0051196)	3/39	0.343518	0.724885	0	0	1.48593	1.58774	POM121;POM121C;ME1
activation of cysteine-type endopeptidase activity involved in apoptotic process (GO:0006919)	6/79	0.242722	0.724885	0	0	1.46686	2.07683	DAP;APAF1;HIP1R;MAPT;ANP32B;NKX3-1
positive regulation of tyrosine phosphorylation of STAT protein (GO:0042531)	4/53	0.310575	0.724885	0	0	1.45598	1.70251	STAT3;LIF;PARP14;IL6R
regulation of cysteine-type endopeptidase activity involved in apoptotic process (GO:0043281)	7/93	0.224879	0.724885	0	0	1.45301	2.16818	SRC;RPS6KA1;DHCR24;KLF4;SH3RF1;MAP2K5;NKX3-1
positive regulation of stress-activated MAPK cascade (GO:0032874)	6/80	0.251661	0.724885	0	0	1.44696	1.99633	RASSF2;FZD7;DAB2IP;TPD52L1;ANKRD6;HIPK2
sensory organ development (GO:0007423)	3/40	0.358281	0.724885	0	0	1.44569	1.48391	SH3PXD2B;SIPA1L3;HIPK2
ameboidal-type cell migration (GO:0001667)	3/40	0.358281	0.724885	0	0	1.44569	1.48391	SOX8;SEMA3F;PHACTR4
positive regulation of mitotic cell cycle phase transition (GO:1901992)	3/40	0.358281	0.724885	0	0	1.44569	1.48391	MECP2;HYAL1;BRD4
phosphatidic acid biosynthetic process (GO:0006654)	3/40	0.358281	0.724885	0	0	1.44569	1.48391	DGKA;PNPLA3;PLD1
negative regulation of transport (GO:0051051)	3/40	0.358281	0.724885	0	0	1.44569	1.48391	RUBCN;EGF;SNX33
regulation of protein dephosphorylation (GO:0035304)	3/40	0.358281	0.724885	0	0	1.44569	1.48391	PRKCD;HTT;SPPL3
autophagy of mitochondrion (GO:0000422)	3/40	0.358281	0.724885	0	0	1.44569	1.48391	MAP1LC3B;WIPI1;MARK2
viral life cycle (GO:0019058)	8/107	0.208964	0.724885	0	0	1.4429	2.259	POM121;POM121C;NPC1;NFIA;CD81;MVB12B;WWP1;APOE
negative regulation of protein serine/threonine kinase activity (GO:0071901)	5/67	0.283602	0.724885	0	0	1.43873	1.81306	PRKCD;SPRY4;DAB2IP;PTPRJ;APOE
cellular response to UV (GO:0034644)	5/67	0.283602	0.724885	0	0	1.43873	1.81306	CDKN1A;CREBBP;HYAL1;EP300;BMF
monocarboxylic acid metabolic process (GO:0032787)	8/108	0.216025	0.724885	0	0	1.4284	2.18882	ALDH1A3;ACOT7;NPC1;ME1;PPARA;ACACB;ACSF3;PCK2
negative regulation of cell cycle process (GO:0010948)	6/81	0.260689	0.724885	0	0	1.42759	1.91929	TOM1L2;CCNK;RYBP;APAF1;PCGF2;DAB2IP
protein catabolic process (GO:0030163)	6/81	0.260689	0.724885	0	0	1.42759	1.91929	MGEA5;CEACAM1;DAB2IP;TPP1;APOE;NR1D1
BMP signaling pathway (GO:0030509)	6/81	0.260689	0.724885	0	0	1.42759	1.91929	ACVR1;SKI;FAM83G;BMPR2;BMP8B;TOB1
cell morphogenesis involved in differentiation (GO:0000904)	4/54	0.322774	0.724885	0	0	1.42678	1.61341	OPHN1;PEAK1;ACTN1;SIPA1L3
positive regulation of response to stimulus (GO:0048584)	4/54	0.322774	0.724885	0	0	1.42678	1.61341	MAVS;EID3;PRKCD;NKX3-1
sulfur compound biosynthetic process (GO:0044272)	9/122	0.201004	0.724885	0	0	1.42244	2.28221	BCAN;GGT7;CHST6;B4GALT1;CHST11;CSGALNACT2;CSPG4;ST3GAL1;ST3GAL3
monocarboxylic acid biosynthetic process (GO:0072330)	5/68	0.294033	0.724885	0	0	1.41582	1.73305	BCAN;ALDH1A3;OSBP;CSPG4;ACSF3
regulation of Wnt signaling pathway (GO:0030111)	8/109	0.223175	0.724885	0	0	1.41418	2.12098	MED12;SKI;RNF43;LRP1;ZNF703;GRB10;KREMEN1;NFATC1
circulatory system development (GO:0072359)	8/109	0.223175	0.724885	0	0	1.41418	2.12098	AKAP13;CXADR;NCOA6;SH3PXD2B;RBM20;TAB2;MEF2D;FBN1
DNA damage response, signal transduction by p53 class mediator (GO:0030330)	6/82	0.269801	0.724885	0	0	1.40873	1.84553	CDKN1A;CNOT6;EP300;NDRG1;ZNF385A;HIPK2
positive regulation of cell cycle (GO:0045787)	6/82	0.269801	0.724885	0	0	1.40873	1.84553	CCNK;SPHK1;EIF4EBP1;CCNYL1;NKX3-1;CDC25B
positive regulation of protein secretion (GO:0050714)	6/82	0.269801	0.724885	0	0	1.40873	1.84553	TCF7L2;TNFSF4;MYO18A;ATP13A2;PTPN23;EZR
retrograde transport, endosome to Golgi (GO:0042147)	6/82	0.269801	0.724885	0	0	1.40873	1.84553	TMEM87B;STX16;VPS53;ERC1;SNX8;RAB6B
positive regulation of cell cycle arrest (GO:0071158)	6/82	0.269801	0.724885	0	0	1.40873	1.84553	CDKN1A;CNOT6;DAB2IP;EP300;PRKACA;ZNF385A
cellular response to peptide (GO:1901653)	3/41	0.372995	0.724885	0	0	1.40757	1.38813	LRP1;SRC;IGF1R
regulation of cellular metabolic process (GO:0031323)	3/41	0.372995	0.724885	0	0	1.40757	1.38813	ACACB;CNDP1;SSH1
gluconeogenesis (GO:0006094)	3/41	0.372995	0.724885	0	0	1.40757	1.38813	SLC25A1;ENO2;PCK2
phosphatidic acid metabolic process (GO:0046473)	3/41	0.372995	0.724885	0	0	1.40757	1.38813	DGKA;PNPLA3;PLD1
regulation of stress-activated MAPK cascade (GO:0032872)	3/41	0.372995	0.724885	0	0	1.40757	1.38813	DAB2IP;FOXO1;IGF1R
ciliary basal body-plasma membrane docking (GO:0097711)	7/96	0.248847	0.724885	0	0	1.40381	1.95259	DYNC1H1;CSNK1D;NPHP4;PRKACA;MARK4;TUBB4A;CEP89
cellular metal ion homeostasis (GO:0006875)	7/96	0.248847	0.724885	0	0	1.40381	1.95259	STIM1;VAPB;TRPV4;ATP2A3;ATP2B4;ATP13A2;SLC9A1
macroautophagy (GO:0016236)	8/110	0.230411	0.724885	0	0	1.40024	2.0554	MAP1LC3B;C6ORF106;SRC;EPG5;WIPI1;ATP13A2;ZFYVE1;TECPR1
negative regulation of cytokine production (GO:0001818)	8/110	0.230411	0.724885	0	0	1.40024	2.0554	MAVS;CEACAM1;TRAF3;TNFSF4;TRIM25;TNFAIP3;APOD;JAK3
negative regulation of transforming growth factor beta receptor signaling pathway (GO:0030512)	4/55	0.335004	0.724885	0	0	1.39873	1.52967	SKI;CD109;BCL9L;FBN1
negative regulation of cellular response to growth factor stimulus (GO:0090288)	4/55	0.335004	0.724885	0	0	1.39873	1.52967	SKI;SPRY4;DAB2IP;HIPK2
Notch signaling pathway (GO:0007219)	4/55	0.335004	0.724885	0	0	1.39873	1.52967	CREBBP;JAG1;PLXND1;EP300
innate immune response activating cell surface receptor signaling pathway (GO:0002220)	9/124	0.21399	0.724885	0	0	1.39756	2.15479	CREBBP;SRC;PRKCD;MUC19;PLCG2;EP300;TAB2;KRAS;PRKACA
regulation of endothelial cell migration (GO:0010594)	5/69	0.304528	0.724885	0	0	1.39362	1.65701	CEACAM1;BMPR2;DAB2IP;RHOB;FOXP1
negative regulation of angiogenesis (GO:0016525)	5/69	0.304528	0.724885	0	0	1.39362	1.65701	MECP2;FOXJ2;DAB2IP;KLF4;KLF2
positive regulation of plasma membrane bounded cell projection assembly (GO:0120034)	5/69	0.304528	0.724885	0	0	1.39362	1.65701	DOCK11;RAC2;PLEKHM1;HTT;WASF2
protein localization to organelle (GO:0033365)	7/97	0.257005	0.724885	0	0	1.38814	1.88601	CEP68;LMNA;PACSIN2;TULP4;CSNK1D;BICD1;OPTN
positive regulation of cell growth (GO:0030307)	7/98	0.26524	0.724885	0	0	1.37281	1.82189	CPNE5;HYAL1;SPHK1;RPS6KA1;MAPT;L1CAM;NTN1
Rab protein signal transduction (GO:0032482)	5/70	0.315077	0.724885	0	0	1.37211	1.5847	RAB5B;RAB13;RABL2B;RAB17;RAB6B
interferon-gamma-mediated signaling pathway (GO:0060333)	5/70	0.315077	0.724885	0	0	1.37211	1.5847	TRIM62;OAS3;PRKCD;TRIM25;IRF5
negative regulation of developmental process (GO:0051093)	5/70	0.315077	0.724885	0	0	1.37211	1.5847	SKI;CEACAM1;MAPT;ANP32B;NKX3-1
stress-activated protein kinase signaling cascade (GO:0031098)	5/70	0.315077	0.724885	0	0	1.37211	1.5847	MAP2K3;STK10;CCDC88C;CCM2;MAP2K5
regulation of BMP signaling pathway (GO:0030510)	4/56	0.347252	0.724885	0	0	1.37176	1.45091	SKI;BMPR2;PCSK6;HIPK2
positive regulation of protein transport (GO:0051222)	4/56	0.347252	0.724885	0	0	1.37176	1.45091	MYO18A;ATP13A2;EZR;ARHGEF5
negative regulation of protein secretion (GO:0050709)	3/42	0.387643	0.724885	0	0	1.37141	1.29964	MIDN;RAB11FIP1;RAB11FIP5
regulation of telomerase activity (GO:0051972)	3/42	0.387643	0.724885	0	0	1.37141	1.29964	SRC;KLF4;SMG6
regulation of interleukin-6 production (GO:0032675)	3/42	0.387643	0.724885	0	0	1.37141	1.29964	TNFSF4;TNFAIP3;IL6R
regulation of peptidyl-tyrosine phosphorylation (GO:0050730)	6/85	0.297572	0.724885	0	0	1.35502	1.64242	CD81;SRC;PRKCD;LIF;CSPG4;IL6R
positive regulation of mitochondrion organization (GO:0010822)	9/128	0.240903	0.724885	0	0	1.35029	1.92196	NPEPPS;RAC2;HUWE1;HIP1R;HTT;BMF;SREBF2;ZBED3;CAMKK2
I-kappaB kinase/NF-kappaB signaling (GO:0007249)	4/57	0.359507	0.724885	0	0	1.34581	1.37679	TIAF1;DAB2IP;TAB2;ERC1
regulation of Rho protein signal transduction (GO:0035023)	4/57	0.359507	0.724885	0	0	1.34581	1.37679	AKAP13;ADGRG1;OPHN1;APOE
calcium ion transmembrane transport (GO:0070588)	6/86	0.306951	0.724885	0	0	1.33801	1.58028	FKBP1A;TRPV4;ATP2A3;TRPV2;ATP2B4;GRIN2B
protein O-linked glycosylation (GO:0006493)	8/115	0.267745	0.724885	0	0	1.33446	1.75844	MGEA5;ST6GAL1;ST6GALNAC2;MUC19;TET3;XXYLT1;ST3GAL1;ST3GAL3
neuron development (GO:0048666)	10/144	0.236411	0.724885	0	0	1.33258	1.92183	SKI;DBNDD1;OPHN1;WNK1;RAB13;DTNBP1;MAPT;FRY;L1CAM;RUNX3
glycoprotein biosynthetic process (GO:0009101)	5/72	0.336302	0.724885	0	0	1.33101	1.45046	ST6GALNAC1;BMPR2;ST6GALNAC2;NPC1;CSGALNACT2
intrinsic apoptotic signaling pathway (GO:0097193)	7/101	0.290355	0.724885	0	0	1.32879	1.64325	CDKN1A;PPP1R13B;APAF1;PRKCD;DAB2IP;ZNF385A;HIPK2
generation of neurons (GO:0048699)	9/130	0.254784	0.724885	0	0	1.32783	1.8156	BRSK1;OPHN1;CDH1;FZD7;NAV1;MAPT;RUNX3;MARK2;CIT
protein glycosylation (GO:0006486)	9/130	0.254784	0.724885	0	0	1.32783	1.8156	MGEA5;ST6GALNAC1;B4GALT1;ST6GALNAC2;NPC1;GFPT2;TET3;PARP14;ST3GAL1
peptidyl-serine phosphorylation (GO:0018105)	10/145	0.242846	0.724885	0	0	1.32264	1.87197	MAST3;PRKCD;MKNK2;LMTK2;CSNK1D;TOP1;PRKACA;MAP3K12;CAMKK2;HIPK2
positive regulation of peptidyl-tyrosine phosphorylation (GO:0050731)	8/116	0.275416	0.724885	0	0	1.32203	1.70472	GPRC5B;CD81;SRC;STAT3;LIF;CSPG4;PARP14;IL6R
calcium ion homeostasis (GO:0055074)	6/87	0.316381	0.724885	0	0	1.32142	1.5207	STIM1;VAPB;TRPV4;ATP2A3;ATP2B4;ATP13A2
cellular response to BMP stimulus (GO:0071773)	6/87	0.316381	0.724885	0	0	1.32142	1.5207	ACVR1;SKI;FAM83G;BMPR2;BMP8B;TOB1
receptor metabolic process (GO:0043112)	4/58	0.371756	0.724885	0	0	1.32081	1.30697	LRP1;CD81;LMTK2;NSG1
autophagosome assembly (GO:0000045)	4/58	0.371756	0.724885	0	0	1.32081	1.30697	MAP1LC3B;TP53INP2;TP53INP1;WIPI1
response to light stimulus (GO:0009416)	4/58	0.371756	0.724885	0	0	1.32081	1.30697	BRSK1;PER3;UVSSA;UBE4B
B cell activation (GO:0042113)	5/73	0.346961	0.724885	0	0	1.31137	1.38814	HDAC4;HDAC5;KLF6;PLCG2;JAK3
lymphocyte differentiation (GO:0030098)	5/73	0.346961	0.724885	0	0	1.31137	1.38814	HDAC4;HDAC5;KLF6;PLCG2;JAK3
regulation of protein complex assembly (GO:0043254)	5/73	0.346961	0.724885	0	0	1.31137	1.38814	GSN;FBLIM1;SRC;STXBP1;DAB2IP
activation of MAPK activity (GO:0000187)	8/117	0.283148	0.724885	0	0	1.30983	1.65273	MAP2K3;CD81;INSR;DAB2IP;TAB2;MAP3K9;PIK3CB;MAP2K5
cellular response to hypoxia (GO:0071456)	9/132	0.268918	0.724885	0	0	1.3061	1.71537	NPEPPS;CREBBP;EPAS1;LMNA;EP300;HIF1AN;NDRG1;NKX3-1;HIPK2
negative regulation of translation (GO:0017148)	6/88	0.325855	0.724885	0	0	1.30524	1.46356	CNOT6;AGO2;EIF4EBP1;EIF4EBP2;SAMD4B;TOB1
RNA metabolic process (GO:0016070)	13/191	0.217124	0.724885	0	0	1.3048	1.9928	RBPMS;BICD1;ISG20;ATXN2;ATXN1;DHX33;POLR2A;AGO4;AGO2;HNRNPD;POLR2F;RBMS2;SIDT2
regulation of pathway-restricted SMAD protein phosphorylation (GO:0060393)	4/59	0.383987	0.724885	0	0	1.29673	1.24116	ACVR1;BMPR2;RBPMS;BMP8B
cellular response to organic substance (GO:0071310)	9/133	0.276073	0.724885	0	0	1.2955	1.66743	NCOA1;PTPN18;STAT3;SLIT3;PTPN23;PTPN12;PPARA;KLF4;MAP2K5
protein targeting (GO:0006605)	9/133	0.276073	0.724885	0	0	1.2955	1.66743	GOLGA7B;MYO1C;ZDHHC9;VPS13D;KIF13B;ZDHHC23;SRP68;OPTN;SEC63
glucose homeostasis (GO:0042593)	5/74	0.357638	0.724885	0	0	1.29229	1.32878	TCF7L2;HECTD4;INSR;STAT3;FOXO1
positive regulation of I-kappaB kinase/NF-kappaB signaling (GO:0043123)	11/163	0.250054	0.724885	0	0	1.29224	1.79115	FKBP1A;AKAP13;MAVS;TRIM62;GPRC5B;SLC44A2;SPHK1;PELI1;TRIM25;TAB2;BRD4
neuron projection morphogenesis (GO:0048812)	11/163	0.250054	0.724885	0	0	1.29224	1.79115	BRSK1;FARP1;MAP1B;RAC2;DTNBP1;DAB2IP;LRP4;SLIT3;APBB1;CELSR2;SHANK3
positive regulation of phosphorylation (GO:0042327)	14/208	0.217811	0.724885	0	0	1.28941	1.96522	DDR1;PFKFB4;EGF;INSR;FZD7;LMTK2;CSNK1D;MERTK;CAMKK2;IGF1R;MAVS;DVL3;KRAS;NKX3-1
regulation of cellular response to stress (GO:0080135)	7/104	0.315981	0.724885	0	0	1.28749	1.48328	POM121;CREBBP;POM121C;HSPB8;EP300;MAPT;NPAS2
regulation of phosphorylation (GO:0042325)	8/119	0.298773	0.724885	0	0	1.28609	1.55369	CDKN1C;POM121;CDKN1A;CDKN2B;POM121C;EGF;FZD7;CCDC88C
adenylate cyclase-modulating G-protein coupled receptor signaling pathway (GO:0007188)	9/134	0.283281	0.724885	0	0	1.28507	1.62088	GABBR1;ADCY9;GRK5;GNA12;ADCY1;WASF2;TSKU;ADCY6;TSHR
glycerophospholipid biosynthetic process (GO:0046474)	11/164	0.256255	0.724885	0	0	1.28373	1.7479	SYNJ1;SLC44A2;DGKA;PLCG2;PI4KA;PNPLA3;SYNJ2;PIK3CB;PLD1;LPIN1;PIK3C2B
positive regulation of cell motility (GO:2000147)	12/179	0.244317	0.724885	0	0	1.28329	1.80853	ACVR1;PTP4A1;MYO1C;EGF;INSR;SPHK1;ZNF703;MYADM;NUMB;SEMA3F;NTN1;IGF1R
positive regulation of cell differentiation (GO:0045597)	13/194	0.233236	0.724885	0	0	1.28297	1.86762	ACVR1;WWTR1;BMPR2;ATP6AP1;CEACAM1;RPS6KA1;ZNF703;BOC;ASXL2;HIF1AN;IL6R;ZNF385A;BCL9L
macromolecular complex assembly (GO:0065003)	8/120	0.30666	0.724885	0	0	1.27454	1.50653	CREBBP;KMT2A;WIPF1;PDE4DIP;CAPG;TEAD2;WASF3;TAPBP
negative regulation of growth (GO:0045926)	8/120	0.30666	0.724885	0	0	1.27454	1.50653	CDKN1A;BMPR2;HYAL1;SERTAD2;PTPRJ;SLIT3;APBB1;ESR2
purine ribonucleotide biosynthetic process (GO:0009152)	5/75	0.368327	0.724885	0	0	1.27376	1.27222	ACOT7;ADCY9;NPR2;ADCY1;ADCY6
cAMP-mediated signaling (GO:0019933)	5/75	0.368327	0.724885	0	0	1.27376	1.27222	ADCY9;KSR1;ADCY1;ADCY6;TSHR
fatty acid metabolic process (GO:0006631)	7/106	0.333284	0.724885	0	0	1.26134	1.38592	CPT1A;ACOT7;ACSL1;PNPLA3;PPARA;LPIN1;ACSF3
neuron projection development (GO:0031175)	11/167	0.275165	0.724885	0	0	1.25884	1.62439	DBNDD1;OPHN1;RAB13;RAC2;DTNBP1;DAB2IP;APOE;MAPT;FRY;L1CAM;SHANK3
positive regulation of intracellular protein transport (GO:0090316)	10/152	0.289496	0.724885	0	0	1.25697	1.55816	NPEPPS;TCF7L2;MYO1C;SEC16A;PRKCD;RAC2;HUWE1;ANP32B;SREBF2;ZBED3
response to interleukin-1 (GO:0070555)	5/76	0.379018	0.724885	0	0	1.25576	1.2183	HDAC4;HYAL1;SRC;DAB2IP;NKX3-1
positive regulation of epithelial cell proliferation (GO:0050679)	7/107	0.341986	0.724885	0	0	1.24866	1.3398	SEMA5A;NR4A3;BMPR2;HYAL1;FZD7;ZNF703;RREB1
negative regulation of response to external stimulus (GO:0032102)	7/107	0.341986	0.724885	0	0	1.24866	1.3398	PTPRS;CD109;PRKCD;TNFAIP3;APOE;PPARA;KLF4
regulation of vesicle-mediated transport (GO:0060627)	9/138	0.312592	0.724885	0	0	1.24496	1.44771	RAB5B;OPHN1;SRC;RAB13;PACSIN2;AAK1;HIP1R;RAB17;SEPT5
positive regulation of cellular metabolic process (GO:0031325)	6/92	0.364062	0.724885	0	0	1.24426	1.25724	CDKN1A;EGF;APOE;PPARA;KLF4;ACACB
apoptotic process (GO:0006915)	15/231	0.248147	0.724885	0	0	1.24052	1.72896	APAF1;MAGI3;PRKCD;KREMEN1;ATN1;DHCR24;NSG1;SEPT4;RHOB;CIT;DAP;AIFM2;EP300;BMF;ZNF385A
negative regulation of hydrolase activity (GO:0051346)	7/108	0.350716	0.724885	0	0	1.23624	1.2953	FARP1;WNK1;DAB2IP;F11R;PPP1R12B;ZFYVE1;ARFGEF3
cellular response to growth factor stimulus (GO:0071363)	9/139	0.320024	0.724885	0	0	1.23532	1.40747	ACVR1;MAP2K3;BMPR2;HYAL1;DAB2IP;MAPT;PTPN12;KLF4;MAP2K5
cellular protein localization (GO:0034613)	21/327	0.214678	0.724885	0	0	1.22706	1.88798	CEP68;RAB5B;KDELR1;STX16;USP4;SYNRG;RABL2B;WIPI1;SEPT4;BICD1;SEPT5;FBLN5;SEPT9;SEPT6;SH3PXD2B;RAB13;TLK1;RAB17;EZR;SNX8;RAB6B
positive regulation of cysteine-type endopeptidase activity involved in apoptotic process (GO:0043280)	7/109	0.359469	0.724885	0	0	1.22405	1.25236	DAP;GSN;APAF1;HIP1R;ANP32B;MAPT;NKX3-1
ion transmembrane transport (GO:0034220)	14/219	0.276413	0.724885	0	0	1.2195	1.56811	TTYH3;ATP8B2;ATP6AP1;TSC22D3;ATP2A3;ATP2B4;WWP1;ATP10A;ANO4;LRRC8C;LRRC8A;ATP13A2;ATP6V0D2;ATP6V0A1
modification-dependent protein catabolic process (GO:0019941)	9/141	0.334991	0.724885	0	0	1.21647	1.3304	RNF43;UBE2H;RNF213;RNF217;UBR4;TRIM25;UBE4B;CBL;FBXL7
axon development (GO:0061564)	6/94	0.383267	0.724885	0	0	1.21586	1.16603	SEMA5A;BRSK1;MAP1B;SLIT3;APBB1;L1CAM
regulation of I-kappaB kinase/NF-kappaB signaling (GO:0043122)	13/204	0.290045	0.724885	0	0	1.21515	1.50401	TRIM62;SLC44A2;DAB2IP;TNFAIP3;FKBP1A;AKAP13;GPRC5B;MAVS;PELI1;TRIM25;TAB2;OPTN;BRD4
positive regulation of establishment of protein localization to mitochondrion (GO:1903749)	7/110	0.36824	0.724885	0	0	1.2121	1.21091	NPEPPS;PPP1R13B;RAC2;HUWE1;BMF;SREBF2;ZBED3
mitotic cell cycle phase transition (GO:0044772)	14/221	0.287604	0.724885	0	0	1.20759	1.50487	ACVR1;DYNC1H1;CDKN1A;CDKN2B;CSNK1D;TPD52L1;TUBB4A;CDC25B;TACC3;EIF4EBP1;PRKACA;PPP1R12B;OPTN;FBXL7
positive regulation of intracellular signal transduction (GO:1902533)	30/479	0.199726	0.724885	0	0	1.19582	1.92623	SEMA5A;DDR1;SRC;SLC44A2;PTPRJ;PIK3CB;CBL;IGF1R;AKAP13;DHX33;TRIM25;BMF;BRD4;NKX3-1;TCF7L2;TRIM62;WDR59;KSR1;EGF;INSR;DAB2IP;LIF;LMTK2;MERTK;SEPT4;FKBP1A;GPRC5B;MAVS;PELI1;TAB2
phosphatidylinositol metabolic process (GO:0046488)	7/112	0.385818	0.724885	0	0	1.18889	1.13229	SYNJ1;TTC7B;PLCG2;PI4KA;SYNJ2;PIK3CB;PIK3C2B
positive regulation of MAP kinase activity (GO:0043406)	11/177	0.340872	0.724885	0	0	1.18238	1.27253	MAP2K3;CD81;EGF;INSR;DAB2IP;DVL3;TAB2;PIK3CB;TPD52L1;MAP2K5;ARHGEF5
cellular response to oxygen-containing compound (GO:1901701)	17/274	0.289937	0.724885	0	0	1.1813	1.46256	EGR1;FZD7;INSIG1;PRKCD;PXN;DAB2IP;TNFAIP3;NR1D1;ADCY6;TSHR;CAMKK2;SSH1;NR4A3;TNFSF4;ZNF703;MAPT;EZR
cellular response to lipid (GO:0071396)	11/178	0.347614	0.724885	0	0	1.17524	1.24183	INSIG1;FZD7;TNFSF4;ZNF703;DAB2IP;TNFAIP3;NR1D1;ADCY1;PPARA;ADCY6;NKX3-1
regulated exocytosis (GO:0045055)	9/148	0.38813	0.724885	0	0	1.15478	1.0929	RIMS3;RAB11FIP1;EGF;ACTN1;CD109;STXBP1;HABP4;ARHGAP17;RAB11FIP5
regulation of mitotic cell cycle (GO:0007346)	10/165	0.381253	0.724885	0	0	1.15075	1.10966	MAP2K3;STK10;DYNC1H1;SPHK1;EIF4EBP1;TACC3;MKI67;MAP2K5;CDC25B;NKX3-1
activation of protein kinase activity (GO:0032147)	14/233	0.357249	0.724885	0	0	1.14069	1.17414	MAP2K3;CD81;INSR;PRKCD;DAB2IP;ADCY1;PIK3CB;ADCY6;STK10;ADCY9;TAB2;PRKACA;MAP2K5;MARK2
protein oligomerization (GO:0051259)	13/217	0.369026	0.724885	0	0	1.13692	1.13338	HGSNAT;B4GALT1;AHNAK;TNFAIP3;SEPT4;IKZF4;IGF1R;SLC9A1;SCUBE3;SEPT9;RNF213;CCDC88C;MAPT
regulation of cell growth (GO:0001558)	12/201	0.381663	0.724885	0	0	1.13259	1.09093	CDKN1A;CEACAM1;BMPR2;CISH;HYAL1;SERTAD2;SPHK1;RPS6KA1;PTPRJ;SLIT3;APBB1;ESR2
Golgi vesicle transport (GO:0048193)	16/271	0.368907	0.724885	0	0	1.11958	1.11646	DYNC1H1;KDELR1;PITPNB;HTT;KLC1;TAPBP;KLC2;CUX1;VAPB;RAB13;MYO18A;KIF3C;SNX8;RAB6B;ATP9A;SPTBN2
protein transport (GO:0015031)	19/326	0.372706	0.724885	0	0	1.1044	1.09001	RAB5B;ATP6AP1;LRP1;KDELR1;STX16;SYNRG;LMTK2;RABL2B;SNX33;RAB13;TLK1;MYH9;APOE;RAB17;ATP6V0D2;SNX8;RAB6B;OPTN;ATP6V0A1
regulation of nucleic acid-templated transcription (GO:1903506)	35/607	0.33271	0.724885	0	0	1.09313	1.20297	KMT2D;KDM3A;TCF7;BAZ2A;BAZ2B;CELSR2;BACH2;POLR2A;ZNF703;EP300;ERC1;HIVEP2;APBB1;RREB1;TEAD2;ZKSCAN1;NKX3-1;WWTR1;ARNT2;TCF7L2;CREBBP;ZFHX3;FZD7;INSR;TSC22D3;STAT3;RFX3;RUNX3;ESR2;NFIA;KAT6B;ZNF516;HNRNPD;ZNF217;ATF7
regulation of cellular macromolecule biosynthetic process (GO:2000112)	36/631	0.353548	0.724885	0	0	1.08059	1.12353	KMT2D;KDM3A;TCF7;BAZ2A;BAZ2B;CELSR2;BACH2;ATXN2;POLR2A;ZNF703;EP300;ERC1;HIVEP2;APBB1;RREB1;TEAD2;ZKSCAN1;NKX3-1;WWTR1;ARNT2;TCF7L2;CREBBP;ZFHX3;FZD7;INSR;TSC22D3;STAT3;RFX3;RUNX3;ESR2;NFIA;KAT6B;ZNF516;HNRNPD;ZNF217;ATF7
regulation of gene expression (GO:0010468)	59/1037	0.310121	0.724885	0	0	1.0791	1.2634	PIK3CB;CELSR2;BACH2;MECP2;EP300;FLOT2;ERC1;TEAD2;NKX3-1;TSC22D3;RFX3;RUNX3;TAPBP;KAT6B;ZNF516;MYADM;ATF7;MAPT;EZR;HDAC4;KMT2D;HDAC5;KDM3A;AHNAK;TCF7;BAZ2A;BAZ2B;TOB1;POLR2A;CAMK2N1;ZNF703;HIVEP2;APBB1;RREB1;ZKSCAN1;WWTR1;EGR1;ARNT2;TCF7L2;CREBBP;TFAP2C;ZFHX3;GSN;EGF;FZD7;INSR;STAT3;AHNAK2;DTNBP1;KLF4;PARP14;ESR2;SON;NFIA;HNRNPD;ZNF217;UBAP2;FAM98B;KRAS
negative regulation of transmembrane receptor protein serine/threonine kinase signaling pathway (GO:0090101)	5/77	0.389704	0.726944	0	0	1.23825	1.16689	ACVR1;SKI;CD109;BCL9L;HIPK2
negative regulation of viral-induced cytoplasmic pattern recognition receptor signaling pathway (GO:0039532)	1/10	0.420895	0.732298	0	0	1.98033	1.71372	SEC14L1
regulation of phospholipase C activity (GO:1900274)	1/10	0.420895	0.732298	0	0	1.98033	1.71372	BICD1
ganglion development (GO:0061548)	1/10	0.420895	0.732298	0	0	1.98033	1.71372	SEMA3F
negative regulation of cellular protein catabolic process (GO:1903363)	1/10	0.420895	0.732298	0	0	1.98033	1.71372	DAB2IP
negative regulation of cholesterol transport (GO:0032375)	1/10	0.420895	0.732298	0	0	1.98033	1.71372	SREBF2
positive regulation of steroid metabolic process (GO:0045940)	1/10	0.420895	0.732298	0	0	1.98033	1.71372	APOE
negative regulation of oxidative stress-induced neuron death (GO:1903204)	1/10	0.420895	0.732298	0	0	1.98033	1.71372	NR4A3
gas transport (GO:0015669)	1/10	0.420895	0.732298	0	0	1.98033	1.71372	CYGB
chloride ion homeostasis (GO:0055064)	1/10	0.420895	0.732298	0	0	1.98033	1.71372	SLC12A7
protein K11-linked deubiquitination (GO:0035871)	1/10	0.420895	0.732298	0	0	1.98033	1.71372	TNFAIP3
establishment of spindle localization (GO:0051293)	1/10	0.420895	0.732298	0	0	1.98033	1.71372	DYNC1H1
leukotriene D4 metabolic process (GO:1901748)	1/10	0.420895	0.732298	0	0	1.98033	1.71372	GGT7
mitotic nuclear envelope reassembly (GO:0007084)	1/10	0.420895	0.732298	0	0	1.98033	1.71372	LMNA
mesoderm morphogenesis (GO:0048332)	1/10	0.420895	0.732298	0	0	1.98033	1.71372	BMPR2
glycine metabolic process (GO:0006544)	1/10	0.420895	0.732298	0	0	1.98033	1.71372	AMT
galactose metabolic process (GO:0006012)	1/10	0.420895	0.732298	0	0	1.98033	1.71372	PGM2L1
positive regulation of glucose import in response to insulin stimulus (GO:2001275)	1/10	0.420895	0.732298	0	0	1.98033	1.71372	SORBS1
epithelial cell morphogenesis (GO:0003382)	1/10	0.420895	0.732298	0	0	1.98033	1.71372	SIPA1L3
neurotransmitter receptor transport (GO:0099637)	1/10	0.420895	0.732298	0	0	1.98033	1.71372	NSG1
chylomicron assembly (GO:0034378)	1/10	0.420895	0.732298	0	0	1.98033	1.71372	APOE
negative regulation of gene silencing by miRNA (GO:0060965)	1/10	0.420895	0.732298	0	0	1.98033	1.71372	NCOR2
regulation of urine volume (GO:0035809)	1/10	0.420895	0.732298	0	0	1.98033	1.71372	ADCY6
regulation of granulocyte differentiation (GO:0030852)	1/10	0.420895	0.732298	0	0	1.98033	1.71372	CEACAM1
glycoprotein catabolic process (GO:0006516)	1/10	0.420895	0.732298	0	0	1.98033	1.71372	MGEA5
actin filament depolymerization (GO:0030042)	1/10	0.420895	0.732298	0	0	1.98033	1.71372	MICAL3
negative regulation of reproductive process (GO:2000242)	1/10	0.420895	0.732298	0	0	1.98033	1.71372	NKX3-1
receptor guanylyl cyclase signaling pathway (GO:0007168)	1/10	0.420895	0.732298	0	0	1.98033	1.71372	NPR2
regulation of natural killer cell mediated cytotoxicity directed against tumor cell target (GO:0002858)	1/10	0.420895	0.732298	0	0	1.98033	1.71372	CEACAM1
cellular response to ATP (GO:0071318)	1/10	0.420895	0.732298	0	0	1.98033	1.71372	SSH1
regulation of cytoplasmic translation (GO:2000765)	1/10	0.420895	0.732298	0	0	1.98033	1.71372	ZNF385A
motor neuron axon guidance (GO:0008045)	1/10	0.420895	0.732298	0	0	1.98033	1.71372	PLXNA2
positive regulation of reproductive process (GO:2000243)	1/10	0.420895	0.732298	0	0	1.98033	1.71372	AGO2
regulation of fatty acid beta-oxidation (GO:0031998)	1/10	0.420895	0.732298	0	0	1.98033	1.71372	PPARA
insulin-like growth factor receptor signaling pathway (GO:0048009)	1/10	0.420895	0.732298	0	0	1.98033	1.71372	IGF1R
actin filament capping (GO:0051693)	1/10	0.420895	0.732298	0	0	1.98033	1.71372	GSN
positive regulation of protein exit from endoplasmic reticulum (GO:0070863)	1/10	0.420895	0.732298	0	0	1.98033	1.71372	SEC16A
positive regulation of smooth muscle cell migration (GO:0014911)	1/10	0.420895	0.732298	0	0	1.98033	1.71372	DOCK5
regulation of gene expression by genetic imprinting (GO:0006349)	1/10	0.420895	0.732298	0	0	1.98033	1.71372	DNMT3A
negative regulation of stem cell differentiation (GO:2000737)	1/10	0.420895	0.732298	0	0	1.98033	1.71372	JAG1
negative regulation by host of viral process (GO:0044793)	1/10	0.420895	0.732298	0	0	1.98033	1.71372	CCNK
telomere maintenance via recombination (GO:0000722)	1/10	0.420895	0.732298	0	0	1.98033	1.71372	TEP1
leukotriene D4 biosynthetic process (GO:1901750)	1/10	0.420895	0.732298	0	0	1.98033	1.71372	GGT7
neuron projection fasciculation (GO:0106030)	1/10	0.420895	0.732298	0	0	1.98033	1.71372	SEMA5A
actin filament-based transport (GO:0099515)	1/10	0.420895	0.732298	0	0	1.98033	1.71372	MLPH
polarized epithelial cell differentiation (GO:0030859)	1/10	0.420895	0.732298	0	0	1.98033	1.71372	OPHN1
negative regulation of transcription from RNA polymerase II promoter in response to stress (GO:0097201)	1/10	0.420895	0.732298	0	0	1.98033	1.71372	HIF1AN
regulation of phospholipase activity (GO:0010517)	1/10	0.420895	0.732298	0	0	1.98033	1.71372	LRP1
negative regulation of intracellular estrogen receptor signaling pathway (GO:0033147)	1/10	0.420895	0.732298	0	0	1.98033	1.71372	CRIPAK
coenzyme A metabolic process (GO:0015936)	1/10	0.420895	0.732298	0	0	1.98033	1.71372	ACOT7
ganglioside biosynthetic process (GO:0001574)	1/10	0.420895	0.732298	0	0	1.98033	1.71372	ST6GALNAC1
negative regulation of embryonic development (GO:0045992)	1/10	0.420895	0.732298	0	0	1.98033	1.71372	GPR161
regulation of mitochondrial depolarization (GO:0051900)	1/10	0.420895	0.732298	0	0	1.98033	1.71372	SRC
negative regulation of protein autophosphorylation (GO:0031953)	1/10	0.420895	0.732298	0	0	1.98033	1.71372	MVP
positive regulation of interleukin-13 production (GO:0032736)	1/10	0.420895	0.732298	0	0	1.98033	1.71372	TNFSF4
positive regulation of lipid localization (GO:1905954)	1/10	0.420895	0.732298	0	0	1.98033	1.71372	LRP1
T cell homeostasis (GO:0043029)	1/10	0.420895	0.732298	0	0	1.98033	1.71372	JAK3
response to histamine (GO:0034776)	1/10	0.420895	0.732298	0	0	1.98033	1.71372	DIAPH1
medium-chain fatty acid metabolic process (GO:0051791)	1/10	0.420895	0.732298	0	0	1.98033	1.71372	ACOT7
sequestering of actin monomers (GO:0042989)	1/10	0.420895	0.732298	0	0	1.98033	1.71372	GSN
regulation of phospholipid metabolic process (GO:1903725)	1/10	0.420895	0.732298	0	0	1.98033	1.71372	WDR91
telomeric loop disassembly (GO:0090657)	1/10	0.420895	0.732298	0	0	1.98033	1.71372	SLX4
pulmonary valve development (GO:0003177)	1/10	0.420895	0.732298	0	0	1.98033	1.71372	JAG1
regulation of T cell apoptotic process (GO:0070232)	1/10	0.420895	0.732298	0	0	1.98033	1.71372	JAK3
smooth muscle cell differentiation (GO:0051145)	1/10	0.420895	0.732298	0	0	1.98033	1.71372	MKL2
intracellular cholesterol transport (GO:0032367)	1/10	0.420895	0.732298	0	0	1.98033	1.71372	LDLR
regulation of axon regeneration (GO:0048679)	1/10	0.420895	0.732298	0	0	1.98033	1.71372	PTPRS
negative regulation of glucose transport (GO:0010829)	1/10	0.420895	0.732298	0	0	1.98033	1.71372	GRB10
positive regulation of type 2 immune response (GO:0002830)	1/10	0.420895	0.732298	0	0	1.98033	1.71372	TNFSF4
positive regulation of epidermal growth factor-activated receptor activity (GO:0045741)	1/10	0.420895	0.732298	0	0	1.98033	1.71372	EGF
regulation of B cell apoptotic process (GO:0002902)	1/10	0.420895	0.732298	0	0	1.98033	1.71372	FOXP1
protein deglycosylation (GO:0006517)	1/10	0.420895	0.732298	0	0	1.98033	1.71372	MGEA5
cellular response to thyroid hormone stimulus (GO:0097067)	1/10	0.420895	0.732298	0	0	1.98033	1.71372	KLF9
regulation of myeloid leukocyte differentiation (GO:0002761)	1/10	0.420895	0.732298	0	0	1.98033	1.71372	FOXP1
neuron projection regeneration (GO:0031102)	1/10	0.420895	0.732298	0	0	1.98033	1.71372	APOE
presynaptic membrane assembly (GO:0097105)	1/10	0.420895	0.732298	0	0	1.98033	1.71372	LRP4
muscle cell migration (GO:0014812)	1/10	0.420895	0.732298	0	0	1.98033	1.71372	DDR1
aspartate family amino acid metabolic process (GO:0009066)	1/10	0.420895	0.732298	0	0	1.98033	1.71372	MTHFR
regulation of NLRP3 inflammasome complex assembly (GO:1900225)	1/10	0.420895	0.732298	0	0	1.98033	1.71372	DHX33
mesenchymal to epithelial transition (GO:0060231)	1/10	0.420895	0.732298	0	0	1.98033	1.71372	FZD7
cell-cell junction maintenance (GO:0045217)	1/10	0.420895	0.732298	0	0	1.98033	1.71372	KIFC3
astrocyte development (GO:0014002)	1/10	0.420895	0.732298	0	0	1.98033	1.71372	MAPT
positive regulation of cyclin-dependent protein kinase activity (GO:1904031)	2/26	0.405575	0.732298	0	0	1.48547	1.34056	CCNK;CCNYL1
response to growth factor (GO:0070848)	2/26	0.405575	0.732298	0	0	1.48547	1.34056	KLF4;MAP2K5
positive regulation of interferon-beta production (GO:0032728)	2/26	0.405575	0.732298	0	0	1.48547	1.34056	MAVS;IRF5
regulation of pri-miRNA transcription from RNA polymerase II promoter (GO:1902893)	2/26	0.405575	0.732298	0	0	1.48547	1.34056	STAT3;PPARA
positive regulation of wound healing (GO:0090303)	2/26	0.405575	0.732298	0	0	1.48547	1.34056	PLPP3;RREB1
positive regulation of cAMP metabolic process (GO:0030816)	2/26	0.405575	0.732298	0	0	1.48547	1.34056	GPR161;TSHR
regulation of transcription involved in G1/S transition of mitotic cell cycle (GO:0000083)	2/26	0.405575	0.732298	0	0	1.48547	1.34056	KLF11;BRD4
regulation of histone acetylation (GO:0035065)	2/26	0.405575	0.732298	0	0	1.48547	1.34056	SETD5;KMT2A
cation transmembrane transport (GO:0098655)	2/26	0.405575	0.732298	0	0	1.48547	1.34056	SLC36A1;SLC7A1
negative regulation of telomere maintenance via telomere lengthening (GO:1904357)	2/26	0.405575	0.732298	0	0	1.48547	1.34056	SLX4;SRC
positive regulation of glucose import (GO:0046326)	2/26	0.405575	0.732298	0	0	1.48547	1.34056	INSR;SORBS1
apoptotic cell clearance (GO:0043277)	2/26	0.405575	0.732298	0	0	1.48547	1.34056	LRP1;RAC2
monovalent inorganic cation homeostasis (GO:0055067)	2/26	0.405575	0.732298	0	0	1.48547	1.34056	SLC12A7;SLC9A1
lipid modification (GO:0030258)	2/26	0.405575	0.732298	0	0	1.48547	1.34056	DGKA;PLPP3
response to hydrogen peroxide (GO:0042542)	3/43	0.402206	0.732298	0	0	1.33705	1.21777	PRKCD;TNFAIP3;RHOB
positive regulation of interleukin-6 production (GO:0032755)	3/43	0.402206	0.732298	0	0	1.33705	1.21777	MAVS;TNFSF4;IL6R
substantia nigra development (GO:0021762)	3/43	0.402206	0.732298	0	0	1.33705	1.21777	G6PD;SEC16A;NDRG2
nucleobase-containing compound catabolic process (GO:0034655)	3/43	0.402206	0.732298	0	0	1.33705	1.21777	ISG20;HNRNPD;SIDT2
regulation of multicellular organismal development (GO:2000026)	3/43	0.402206	0.732298	0	0	1.33705	1.21777	PHLDB1;INSR;FOXP1
hexose biosynthetic process (GO:0019319)	3/44	0.416668	0.732298	0	0	1.30437	1.14193	SLC25A1;ENO2;PCK2
regulation of dendrite morphogenesis (GO:0048814)	3/44	0.416668	0.732298	0	0	1.30437	1.14193	SIPA1L1;CUX1;SHANK3
positive regulation of macroautophagy (GO:0016239)	3/44	0.416668	0.732298	0	0	1.30437	1.14193	SPTLC2;HTT;OPTN
regulation of T cell activation (GO:0050863)	3/44	0.416668	0.732298	0	0	1.30437	1.14193	GSN;SIRPA;JAK3
microtubule cytoskeleton organization involved in mitosis (GO:1902850)	3/44	0.416668	0.732298	0	0	1.30437	1.14193	MECP2;DYNC1H1;TACC3
cholesterol transport (GO:0030301)	3/44	0.416668	0.732298	0	0	1.30437	1.14193	NPC1;APOE;LDLR
cell chemotaxis (GO:0060326)	4/60	0.396189	0.732298	0	0	1.27351	1.17909	SEMA5A;PRKCD;RAB13;PIK3CB
negative regulation of viral life cycle (GO:1903901)	4/61	0.408351	0.732298	0	0	1.2511	1.12052	ISG20;MAVS;GSN;OAS3
regulation of tyrosine phosphorylation of STAT protein (GO:0042509)	4/61	0.408351	0.732298	0	0	1.2511	1.12052	STAT3;LIF;PARP14;IL6R
stress-activated MAPK cascade (GO:0051403)	4/62	0.420463	0.732298	0	0	1.22946	1.0652	MAP2K3;CCM2;TAB2;MAP3K12
DNA damage response, signal transduction by p53 class mediator resulting in cell cycle arrest (GO:0006977)	4/62	0.420463	0.732298	0	0	1.22946	1.0652	CDKN1A;CNOT6;EP300;ZNF385A
peptidyl-tyrosine phosphorylation (GO:0018108)	5/79	0.41103	0.732298	0	0	1.20466	1.07105	DDR1;SRC;INSR;JAK3;IGF1R
steroid biosynthetic process (GO:0006694)	5/79	0.41103	0.732298	0	0	1.20466	1.07105	FAXDC2;OSBP;TFCP2L1;DHCR7;LSS
regulation of heart contraction (GO:0008016)	6/95	0.392873	0.732298	0	0	1.20213	1.12311	STIM1;NPR2;ATP2A3;ATP2B4;ITPR2;PRKACA
regulation of phosphatidylinositol 3-kinase signaling (GO:0014066)	5/80	0.421654	0.732298	0	0	1.18853	1.02638	CEACAM1;DAB2IP;FBXL2;CBL;NKX3-1
nucleic acid metabolic process (GO:0090304)	5/80	0.421654	0.732298	0	0	1.18853	1.02638	ATXN2;POLR2A;IGFBP4;HNRNPD;POLR2F
regulation of protein serine/threonine kinase activity (GO:0071900)	5/80	0.421654	0.732298	0	0	1.18853	1.02638	CCNK;CDKN1A;CDKN2B;SRC;DAB2IP
negative regulation of defense response (GO:0031348)	5/80	0.421654	0.732298	0	0	1.18853	1.02638	PRKCD;TNFAIP3;APOE;PPARA;KLF4
cellular response to organonitrogen compound (GO:0071417)	6/97	0.412066	0.732298	0	0	1.17559	1.04224	EGR1;DIAPH1;CDH1;EZR;TSHR;SSH1
response to UV (GO:0009411)	6/98	0.421642	0.732298	0	0	1.16275	1.00415	BRSK1;CREBBP;UVSSA;EP300;UBE4B;BMF
positive regulation of neuron differentiation (GO:0045666)	6/98	0.421642	0.732298	0	0	1.16275	1.00415	GPRC5B;ZEB1;DAB2IP;APOE;CBFA2T2;MARK2
phosphatidylinositol biosynthetic process (GO:0006661)	6/98	0.421642	0.732298	0	0	1.16275	1.00415	SYNJ1;PLCG2;PI4KA;SYNJ2;PIK3CB;PIK3C2B
cellular response to oxidative stress (GO:0034599)	7/115	0.412207	0.732298	0	0	1.15568	1.0242	G6PD;PRKCD;PXN;ATP13A2;MAPT;FOXO1;CAMKK2
sphingolipid metabolic process (GO:0006665)	7/116	0.420991	0.732298	0	0	1.14502	0.990603	CERS5;SPTLC2;GM2A;VAPB;SPHK1;ELOVL7;PLPP3
regulation of macroautophagy (GO:0016241)	7/116	0.420991	0.732298	0	0	1.14502	0.990603	NPRL3;CLEC16A;ATP13A2;CAPN1;PRKACA;ATP6V0D2;ATP6V0A1
peptidyl-serine modification (GO:0018209)	10/170	0.417353	0.732298	0	0	1.11449	0.97387	MAST3;PRKCD;MKNK2;LMTK2;CSNK1D;TOP1;PRKACA;MAP3K12;CAMKK2;HIPK2
negative regulation of small GTPase mediated signal transduction (GO:0051058)	2/27	0.42434	0.73335	0	0	1.42598	1.22238	SPRY4;DAB2IP
regulation of protein localization to nucleus (GO:1900180)	2/27	0.42434	0.73335	0	0	1.42598	1.22238	SIN3A;LIF
phagosome acidification (GO:0090383)	2/27	0.42434	0.73335	0	0	1.42598	1.22238	ATP6V0D2;ATP6V0A1
release of sequestered calcium ion into cytosol (GO:0051209)	2/27	0.42434	0.73335	0	0	1.42598	1.22238	PLCG2;ITPR2
negative regulation of myeloid leukocyte differentiation (GO:0002762)	2/27	0.42434	0.73335	0	0	1.42598	1.22238	CEACAM1;FBN1
negative regulation of osteoblast differentiation (GO:0045668)	2/27	0.42434	0.73335	0	0	1.42598	1.22238	SKI;PTCH1
telomere maintenance via telomere lengthening (GO:0010833)	2/27	0.42434	0.73335	0	0	1.42598	1.22238	SMG7;SMG6
negative regulation of smooth muscle cell proliferation (GO:0048662)	2/27	0.42434	0.73335	0	0	1.42598	1.22238	TNFAIP3;APOD
cardiac muscle cell development (GO:0055013)	2/27	0.42434	0.73335	0	0	1.42598	1.22238	CXADR;MYH11
positive regulation of posttranscriptional gene silencing (GO:0060148)	1/11	0.45169	0.733476	0	0	1.7822	1.41642	STAT3
formation of extrachromosomal circular DNA (GO:0001325)	1/11	0.45169	0.733476	0	0	1.7822	1.41642	SLX4
L-phenylalanine catabolic process (GO:0006559)	1/11	0.45169	0.733476	0	0	1.7822	1.41642	QDPR
interleukin-27-mediated signaling pathway (GO:0070106)	1/11	0.45169	0.733476	0	0	1.7822	1.41642	STAT3
nitric oxide biosynthetic process (GO:0006809)	1/11	0.45169	0.733476	0	0	1.7822	1.41642	DDAH2
mononuclear cell differentiation (GO:1903131)	1/11	0.45169	0.733476	0	0	1.7822	1.41642	MYH9
positive regulation by host of viral process (GO:0044794)	1/11	0.45169	0.733476	0	0	1.7822	1.41642	APOE
regulation of leukocyte cell-cell adhesion (GO:1903037)	1/11	0.45169	0.733476	0	0	1.7822	1.41642	PPARA
interleukin-2-mediated signaling pathway (GO:0038110)	1/11	0.45169	0.733476	0	0	1.7822	1.41642	JAK3
negative regulation of JUN kinase activity (GO:0043508)	1/11	0.45169	0.733476	0	0	1.7822	1.41642	DUSP10
T-helper cell differentiation (GO:0042093)	1/11	0.45169	0.733476	0	0	1.7822	1.41642	FOXP1
T cell differentiation in thymus (GO:0033077)	1/11	0.45169	0.733476	0	0	1.7822	1.41642	GLI3
negative regulation of fatty acid biosynthetic process (GO:0045717)	1/11	0.45169	0.733476	0	0	1.7822	1.41642	CEACAM1
regulation of long-term neuronal synaptic plasticity (GO:0048169)	1/11	0.45169	0.733476	0	0	1.7822	1.41642	SHANK3
modulation by host of viral process (GO:0044788)	1/11	0.45169	0.733476	0	0	1.7822	1.41642	APOE
brain morphogenesis (GO:0048854)	1/11	0.45169	0.733476	0	0	1.7822	1.41642	SHANK3
biotin metabolic process (GO:0006768)	1/11	0.45169	0.733476	0	0	1.7822	1.41642	ACACB
positive regulation of transcription from RNA polymerase II promoter in response to endoplasmic reticulum stress (GO:1990440)	1/11	0.45169	0.733476	0	0	1.7822	1.41642	MBTPS2
regulation of integrin-mediated signaling pathway (GO:2001044)	1/11	0.45169	0.733476	0	0	1.7822	1.41642	PHACTR4
phosphatidylinositol dephosphorylation (GO:0046856)	1/11	0.45169	0.733476	0	0	1.7822	1.41642	SYNJ1
regulation of hemopoiesis (GO:1903706)	1/11	0.45169	0.733476	0	0	1.7822	1.41642	CREBBP
mitochondrion distribution (GO:0048311)	1/11	0.45169	0.733476	0	0	1.7822	1.41642	MAPT
lymphocyte mediated immunity (GO:0002449)	1/11	0.45169	0.733476	0	0	1.7822	1.41642	JAG1
response to axon injury (GO:0048678)	1/11	0.45169	0.733476	0	0	1.7822	1.41642	APOD
monocyte differentiation (GO:0030224)	1/11	0.45169	0.733476	0	0	1.7822	1.41642	MYH9
positive regulation of actin filament depolymerization (GO:0030836)	1/11	0.45169	0.733476	0	0	1.7822	1.41642	SEMA5A
regulation of ceramide biosynthetic process (GO:2000303)	1/11	0.45169	0.733476	0	0	1.7822	1.41642	PRKCD
sphingolipid catabolic process (GO:0030149)	1/11	0.45169	0.733476	0	0	1.7822	1.41642	SPHK1
negative regulation of histone acetylation (GO:0035067)	1/11	0.45169	0.733476	0	0	1.7822	1.41642	SIN3A
negative regulation of protein localization to cell surface (GO:2000009)	1/11	0.45169	0.733476	0	0	1.7822	1.41642	SNX33
cellular response to interleukin-2 (GO:0071352)	1/11	0.45169	0.733476	0	0	1.7822	1.41642	JAK3
response to sterol (GO:0036314)	1/11	0.45169	0.733476	0	0	1.7822	1.41642	INSIG1
negative regulation of nucleocytoplasmic transport (GO:0046823)	1/11	0.45169	0.733476	0	0	1.7822	1.41642	APOD
negative regulation of receptor binding (GO:1900121)	1/11	0.45169	0.733476	0	0	1.7822	1.41642	NKX3-1
protein kinase C signaling (GO:0070528)	1/11	0.45169	0.733476	0	0	1.7822	1.41642	ADGRG1
regulation of cholesterol esterification (GO:0010872)	1/11	0.45169	0.733476	0	0	1.7822	1.41642	APOE
methionine metabolic process (GO:0006555)	1/11	0.45169	0.733476	0	0	1.7822	1.41642	MTHFR
cell part morphogenesis (GO:0032990)	1/11	0.45169	0.733476	0	0	1.7822	1.41642	PACSIN2
arginine metabolic process (GO:0006525)	1/11	0.45169	0.733476	0	0	1.7822	1.41642	DDAH2
camera-type eye morphogenesis (GO:0048593)	1/11	0.45169	0.733476	0	0	1.7822	1.41642	SKI
negative regulation of intrinsic apoptotic signaling pathway in response to DNA damage by p53 class mediator (GO:1902166)	1/11	0.45169	0.733476	0	0	1.7822	1.41642	ZNF385A
t-circle formation (GO:0090656)	1/11	0.45169	0.733476	0	0	1.7822	1.41642	SLX4
response to nitric oxide (GO:0071731)	1/11	0.45169	0.733476	0	0	1.7822	1.41642	FOXO1
establishment of synaptic vesicle localization (GO:0097480)	1/11	0.45169	0.733476	0	0	1.7822	1.41642	SYNJ1
retinal metabolic process (GO:0042574)	1/11	0.45169	0.733476	0	0	1.7822	1.41642	ALDH1A3
magnesium ion transport (GO:0015693)	1/11	0.45169	0.733476	0	0	1.7822	1.41642	NIPAL3
positive regulation of sodium ion transmembrane transporter activity (GO:2000651)	1/11	0.45169	0.733476	0	0	1.7822	1.41642	SLC9A1
regulation of synaptic transmission, GABAergic (GO:0032228)	1/11	0.45169	0.733476	0	0	1.7822	1.41642	STXBP1
epithelial cell-cell adhesion (GO:0090136)	1/11	0.45169	0.733476	0	0	1.7822	1.41642	KIFC3
response to thyroid hormone (GO:0097066)	1/11	0.45169	0.733476	0	0	1.7822	1.41642	KLF9
L-serine metabolic process (GO:0006563)	1/11	0.45169	0.733476	0	0	1.7822	1.41642	PHGDH
regulation of cardiac muscle cell differentiation (GO:2000725)	1/11	0.45169	0.733476	0	0	1.7822	1.41642	FZD7
embryonic hemopoiesis (GO:0035162)	1/11	0.45169	0.733476	0	0	1.7822	1.41642	KMT2A
carbohydrate derivative catabolic process (GO:1901136)	1/11	0.45169	0.733476	0	0	1.7822	1.41642	MGEA5
erythrose 4-phosphate/phosphoenolpyruvate family amino acid catabolic process (GO:1902222)	1/11	0.45169	0.733476	0	0	1.7822	1.41642	QDPR
telomere maintenance via telomere trimming (GO:0090737)	1/11	0.45169	0.733476	0	0	1.7822	1.41642	SLX4
presynaptic membrane organization (GO:0097090)	1/11	0.45169	0.733476	0	0	1.7822	1.41642	LRP4
interleukin-35-mediated signaling pathway (GO:0070757)	1/11	0.45169	0.733476	0	0	1.7822	1.41642	STAT3
regulation of chromatin silencing (GO:0031935)	1/11	0.45169	0.733476	0	0	1.7822	1.41642	SIN3A
positive regulation of T-helper cell differentiation (GO:0045624)	1/11	0.45169	0.733476	0	0	1.7822	1.41642	TNFSF4
alcohol catabolic process (GO:0046164)	1/11	0.45169	0.733476	0	0	1.7822	1.41642	APOE
positive regulation of interferon-gamma biosynthetic process (GO:0045078)	1/11	0.45169	0.733476	0	0	1.7822	1.41642	CD276
UDP-N-acetylglucosamine biosynthetic process (GO:0006048)	1/11	0.45169	0.733476	0	0	1.7822	1.41642	GFPT2
L-phenylalanine metabolic process (GO:0006558)	1/11	0.45169	0.733476	0	0	1.7822	1.41642	QDPR
postsynapse assembly (GO:0099068)	1/11	0.45169	0.733476	0	0	1.7822	1.41642	LRP4
regulation of lipid kinase activity (GO:0043550)	1/11	0.45169	0.733476	0	0	1.7822	1.41642	WDR91
carnitine metabolic process (GO:0009437)	1/11	0.45169	0.733476	0	0	1.7822	1.41642	CPT1A
morphogenesis of an epithelial sheet (GO:0002011)	1/11	0.45169	0.733476	0	0	1.7822	1.41642	PHACTR4
regulation of trophoblast cell migration (GO:1901163)	1/11	0.45169	0.733476	0	0	1.7822	1.41642	AGO2
negative regulation of nuclear division (GO:0051784)	1/11	0.45169	0.733476	0	0	1.7822	1.41642	TOM1L2
negative regulation of protein ubiquitination involved in ubiquitin-dependent protein catabolic process (GO:2000059)	1/11	0.45169	0.733476	0	0	1.7822	1.41642	HIPK2
protein localization to pre-autophagosomal structure (GO:0034497)	1/11	0.45169	0.733476	0	0	1.7822	1.41642	WIPI1
chromatin silencing at rDNA (GO:0000183)	1/11	0.45169	0.733476	0	0	1.7822	1.41642	BAZ2A
intrinsic apoptotic signaling pathway in response to oxidative stress (GO:0008631)	1/11	0.45169	0.733476	0	0	1.7822	1.41642	PRKCD
positive regulation of tumor necrosis factor secretion (GO:1904469)	1/11	0.45169	0.733476	0	0	1.7822	1.41642	MAVS
somite development (GO:0061053)	1/11	0.45169	0.733476	0	0	1.7822	1.41642	PTCH1
regulation of protein kinase C signaling (GO:0090036)	1/11	0.45169	0.733476	0	0	1.7822	1.41642	MYADM
negative regulation of endocytosis (GO:0045806)	2/28	0.442791	0.733476	0	0	1.37106	1.11694	RUBCN;SNX33
negative regulation of intracellular steroid hormone receptor signaling pathway (GO:0033144)	2/28	0.442791	0.733476	0	0	1.37106	1.11694	CRIPAK;FOXP1
hydrogen ion transmembrane transport (GO:1902600)	2/28	0.442791	0.733476	0	0	1.37106	1.11694	ATP6AP1;SLC9A1
negative regulation of homeostatic process (GO:0032845)	2/28	0.442791	0.733476	0	0	1.37106	1.11694	TSC22D3;TNFAIP3
acute inflammatory response (GO:0002526)	2/28	0.442791	0.733476	0	0	1.37106	1.11694	TNFSF4;IL6R
positive regulation of protein tyrosine kinase activity (GO:0061098)	2/28	0.442791	0.733476	0	0	1.37106	1.11694	GPRC5B;EGF
lytic vacuole organization (GO:0080171)	2/28	0.442791	0.733476	0	0	1.37106	1.11694	TPP1;HOOK3
positive regulation of phospholipid metabolic process (GO:1903727)	2/28	0.442791	0.733476	0	0	1.37106	1.11694	FABP3;CD81
production of miRNAs involved in gene silencing by miRNA (GO:0035196)	2/28	0.442791	0.733476	0	0	1.37106	1.11694	AGO4;AGO2
ventricular septum development (GO:0003281)	2/28	0.442791	0.733476	0	0	1.37106	1.11694	ACVR1;BMPR2
nucleotide-binding oligomerization domain containing signaling pathway (GO:0070423)	2/28	0.442791	0.733476	0	0	1.37106	1.11694	TNFAIP3;TAB2
calcium ion import (GO:0070509)	2/28	0.442791	0.733476	0	0	1.37106	1.11694	CATSPER2;TRPV4
regulation of adenylate cyclase activity (GO:0045761)	2/28	0.442791	0.733476	0	0	1.37106	1.11694	GABBR1;TSHR
positive regulation of fibroblast proliferation (GO:0048146)	2/28	0.442791	0.733476	0	0	1.37106	1.11694	CDKN1A;SPHK1
bicellular tight junction assembly (GO:0070830)	2/28	0.442791	0.733476	0	0	1.37106	1.11694	RAB13;F11R
negative regulation of proteasomal protein catabolic process (GO:1901799)	2/28	0.442791	0.733476	0	0	1.37106	1.11694	RYBP;OPHN1
positive regulation of phosphate metabolic process (GO:0045937)	2/28	0.442791	0.733476	0	0	1.37106	1.11694	EGF;FZD7
regulation of synaptic transmission, glutamatergic (GO:0051966)	3/45	0.431015	0.733476	0	0	1.27325	1.07158	TSHZ3;OPHN1;SHANK3
negative regulation of ossification (GO:0030279)	3/45	0.431015	0.733476	0	0	1.27325	1.07158	SKI;PTCH1;LRP4
nicotinamide nucleotide metabolic process (GO:0046496)	3/45	0.431015	0.733476	0	0	1.27325	1.07158	G6PD;NMRK2;ENO2
intraciliary transport (GO:0042073)	3/46	0.445231	0.733476	0	0	1.24357	1.00625	WDR60;RABL2B;KIF3C
pyruvate metabolic process (GO:0006090)	3/46	0.445231	0.733476	0	0	1.24357	1.00625	ME1;ENO2;PCK2
regulation of G1/S transition of mitotic cell cycle (GO:2000045)	3/46	0.445231	0.733476	0	0	1.24357	1.00625	CDKN1A;HYAL1;KLF4
negative regulation of protein modification by small protein conjugation or removal (GO:1903321)	3/46	0.445231	0.733476	0	0	1.24357	1.00625	PIAS3;USP4;TNFAIP3
carbohydrate homeostasis (GO:0033500)	4/63	0.432515	0.733476	0	0	1.20856	1.01294	TCF7L2;HECTD4;INSR;STAT3
adenylate cyclase-inhibiting G-protein coupled receptor signaling pathway (GO:0007193)	4/63	0.432515	0.733476	0	0	1.20856	1.01294	GABBR1;ADCY9;ADCY1;ADCY6
positive regulation of cell projection organization (GO:0031346)	4/63	0.432515	0.733476	0	0	1.20856	1.01294	DAB2IP;APOE;CBFA2T2;MARK2
signal transduction involved in mitotic G1 DNA damage checkpoint (GO:0072431)	4/63	0.432515	0.733476	0	0	1.20856	1.01294	CDKN1A;CNOT6;EP300;ZNF385A
nuclear-transcribed mRNA catabolic process, deadenylation-dependent decay (GO:0000288)	4/63	0.432515	0.733476	0	0	1.20856	1.01294	CNOT6;SAMD4B;PATL1;EDC3
synapse assembly (GO:0007416)	4/63	0.432515	0.733476	0	0	1.20856	1.01294	FARP1;PLXND1;CDH1;SHANK3
positive regulation of protein polymerization (GO:0032273)	4/64	0.444497	0.733476	0	0	1.18835	0.963533	VASP;BAIAP2L1;RAC2;MAPT
homophilic cell adhesion via plasma membrane adhesion molecules (GO:0007156)	4/64	0.444497	0.733476	0	0	1.18835	0.963533	CEACAM1;CDH1;CELSR2;CD200
positive regulation of JAK-STAT cascade (GO:0046427)	4/64	0.444497	0.733476	0	0	1.18835	0.963533	STAT3;LIF;PARP14;IL6R
positive regulation of cell adhesion (GO:0045785)	4/64	0.444497	0.733476	0	0	1.18835	0.963533	ADGRG1;HYAL1;SIRPA;PTPRJ
positive regulation of protein targeting to mitochondrion (GO:1903955)	5/81	0.432244	0.733476	0	0	1.17283	0.983729	NPEPPS;RAC2;HUWE1;SREBF2;ZBED3
cellular divalent inorganic cation homeostasis (GO:0072503)	6/101	0.450222	0.733476	0	0	1.12585	0.898443	STIM1;VAPB;TRPV4;ATP2A3;ATP2B4;ATP13A2
plasma membrane bounded cell projection organization (GO:0120036)	7/118	0.438518	0.733476	0	0	1.12427	0.926793	DBNDD1;OPHN1;RAB13;DTNBP1;MAPT;FRY;L1CAM
calcium ion transport (GO:0006816)	7/118	0.438518	0.733476	0	0	1.12427	0.926793	FKBP1A;CATSPER2;STIM1;TRPV4;TRPV2;ATP2A3;ATP2B4
positive regulation of protein serine/threonine kinase activity (GO:0071902)	7/118	0.438518	0.733476	0	0	1.12427	0.926793	CCNK;SRC;EGF;ATP2B4;DAB2IP;CCNYL1;TPD52L1
RNA processing (GO:0006396)	11/193	0.450182	0.733476	0	0	1.07751	0.859966	ATXN1;SON;DHX33;RBPMS;TEP1;HNRNPD;USB1;PRKACA;PRPF8;BICD1;RBMS2
ubiquitin-dependent protein catabolic process (GO:0006511)	19/341	0.449727	0.733476	0	0	1.05211	0.840755	RNF43;RNF44;UBE2H;RNF24;HUWE1;UBR4;WWP1;TNFAIP3;UBE4B;AGAP3;PTPN23;CBL;RNF213;HECTD4;RNF217;MVB12B;TRIM25;TBL1X;FBXL7
positive regulation of homeostatic process (GO:0032846)	5/83	0.453292	0.735702	0	0	1.14264	0.904075	ATP6AP1;NPC1;STAT3;PLEKHM1;PIK3CB
negative regulation of blood vessel morphogenesis (GO:2000181)	4/65	0.4564	0.739233	0	0	1.16881	0.916798	MECP2;FOXJ2;DAB2IP;KLF4
chromatin assembly (GO:0031497)	4/65	0.4564	0.739233	0	0	1.16881	0.916798	KAT6B;BAHD1;RSF1;ANP32B
enzyme linked receptor protein signaling pathway (GO:0007167)	7/120	0.455962	0.739233	0	0	1.10425	0.867219	BMPR2;SRC;NPR2;LIF;PIK3CB;JAK3;MTSS1
regulation of programmed cell death (GO:0043067)	15/268	0.456254	0.739233	0	0	1.05701	0.829442	MAP2K3;CREBBP;PPP1R13B;APAF1;ACTN1;BMP8B;SEPT4;NDRG1;STK10;AIFM2;TP53INP1;ANP32B;MARK4;JAK3;MAP2K5
collagen fibril organization (GO:0030199)	2/29	0.460909	0.740488	0	0	1.32021	1.02257	COL14A1;COL11A2
synaptic vesicle endocytosis (GO:0048488)	2/29	0.460909	0.740488	0	0	1.32021	1.02257	OPHN1;SYNJ1
superoxide metabolic process (GO:0006801)	2/29	0.460909	0.740488	0	0	1.32021	1.02257	SH3PXD2A;SH3PXD2B
negative regulation of Notch signaling pathway (GO:0045746)	2/29	0.460909	0.740488	0	0	1.32021	1.02257	EGF;HIF1AN
regulation of embryonic development (GO:0045995)	2/29	0.460909	0.740488	0	0	1.32021	1.02257	PHLDB1;INSR
positive regulation of transcription from RNA polymerase II promoter in response to stress (GO:0036003)	2/29	0.460909	0.740488	0	0	1.32021	1.02257	KLF2;MBTPS2
lysosome localization (GO:0032418)	2/29	0.460909	0.740488	0	0	1.32021	1.02257	NR4A3;PLEKHM1
regulation of chromosome segregation (GO:0051983)	2/29	0.460909	0.740488	0	0	1.32021	1.02257	DYNC1H1;MKI67
nuclear-transcribed mRNA poly(A) tail shortening (GO:0000289)	2/29	0.460909	0.740488	0	0	1.32021	1.02257	CNOT6;SAMD4B
synaptic vesicle recycling (GO:0036465)	2/29	0.460909	0.740488	0	0	1.32021	1.02257	OPHN1;SYNJ1
negative regulation of cellular biosynthetic process (GO:0031327)	3/47	0.459303	0.740488	0	0	1.21524	0.945514	CEACAM1;ATP2B4;SOGA1
negative regulation of JAK-STAT cascade (GO:0046426)	3/47	0.459303	0.740488	0	0	1.21524	0.945514	CISH;LRRC4;PARP14
fatty acid biosynthetic process (GO:0006633)	3/47	0.459303	0.740488	0	0	1.21524	0.945514	ACOT7;ELOVL7;ACSF3
heterophilic cell-cell adhesion via plasma membrane cell adhesion molecules (GO:0007157)	3/47	0.459303	0.740488	0	0	1.21524	0.945514	CXADR;ADGRL1;CD200
cellular response to heat (GO:0034605)	3/47	0.459303	0.740488	0	0	1.21524	0.945514	TRPV4;MAPT;PRKACA
regulation of translation (GO:0006417)	12/213	0.460189	0.740488	0	0	1.06429	0.826015	CTIF;POM121;ATXN2;POM121C;POLR2A;RPS6KA1;AGO2;HNRNPD;SAMD4B;POLR2F;TOB1;ZNF385A
pulmonary valve morphogenesis (GO:0003184)	1/12	0.480848	0.741006	0	0	1.6201	1.18624	JAG1
regulation of systemic arterial blood pressure (GO:0003073)	1/12	0.480848	0.741006	0	0	1.6201	1.18624	BMPR2
axonal fasciculation (GO:0007413)	1/12	0.480848	0.741006	0	0	1.6201	1.18624	SEMA5A
ribose phosphate metabolic process (GO:0019693)	1/12	0.480848	0.741006	0	0	1.6201	1.18624	G6PD
fatty acid elongation (GO:0030497)	1/12	0.480848	0.741006	0	0	1.6201	1.18624	ELOVL7
establishment of apical/basal cell polarity (GO:0035089)	1/12	0.480848	0.741006	0	0	1.6201	1.18624	OPHN1
sulfation (GO:0051923)	1/12	0.480848	0.741006	0	0	1.6201	1.18624	SULT1C2
regulation of intrinsic apoptotic signaling pathway in response to DNA damage by p53 class mediator (GO:1902165)	1/12	0.480848	0.741006	0	0	1.6201	1.18624	ZNF385A
viral RNA genome replication (GO:0039694)	1/12	0.480848	0.741006	0	0	1.6201	1.18624	PI4KA
UDP-N-acetylglucosamine metabolic process (GO:0006047)	1/12	0.480848	0.741006	0	0	1.6201	1.18624	GFPT2
cellular response to arsenic-containing substance (GO:0071243)	1/12	0.480848	0.741006	0	0	1.6201	1.18624	MKNK2
phospholipid efflux (GO:0033700)	1/12	0.480848	0.741006	0	0	1.6201	1.18624	APOE
serine family amino acid biosynthetic process (GO:0009070)	1/12	0.480848	0.741006	0	0	1.6201	1.18624	PHGDH
mitochondrion transport along microtubule (GO:0047497)	1/12	0.480848	0.741006	0	0	1.6201	1.18624	MAPT
protein import into peroxisome matrix (GO:0016558)	1/12	0.480848	0.741006	0	0	1.6201	1.18624	PEX26
regulation of bone remodeling (GO:0046850)	1/12	0.480848	0.741006	0	0	1.6201	1.18624	SRC
negative regulation of substrate adhesion-dependent cell spreading (GO:1900025)	1/12	0.480848	0.741006	0	0	1.6201	1.18624	FBLN1
polyamine metabolic process (GO:0006595)	1/12	0.480848	0.741006	0	0	1.6201	1.18624	SMOX
positive regulation of branching involved in ureteric bud morphogenesis (GO:0090190)	1/12	0.480848	0.741006	0	0	1.6201	1.18624	SOX8
positive regulation of ruffle assembly (GO:1900029)	1/12	0.480848	0.741006	0	0	1.6201	1.18624	PLEKHM1
nitric oxide metabolic process (GO:0046209)	1/12	0.480848	0.741006	0	0	1.6201	1.18624	DDAH2
histone H3 deacetylation (GO:0070932)	1/12	0.480848	0.741006	0	0	1.6201	1.18624	HDAC4
kinetochore organization (GO:0051383)	1/12	0.480848	0.741006	0	0	1.6201	1.18624	POGZ
regulation of protein import into nucleus, translocation (GO:0033158)	1/12	0.480848	0.741006	0	0	1.6201	1.18624	MAVS
[truncated: 1,174 more rows]

## Sheet: Table S2. 3DAlgi_GO_MolFunction
Term	Overlap	P-value	Adjusted P-value	Old P-value	Old Adjusted P-value	Odds Ratio	Combined Score	Genes
core promoter binding (GO:0001047)	17/97	1.27742e-05	0.00427298	0	0	3.83089	43.1668	KLF10;HDAC4;HDAC5;TFAP2C;ZFHX3;KMT2A;NR1D1;NPAS2;ESR2;NR4A3;KANSL1;AGO2;EP300;E2F3;TOP1;NKX3-1;ZNF750
cadherin binding (GO:0045296)	36/313	1.14057e-05	0.00427298	0	0	2.36137	26.8757	AHNAK;SRC;CAPG;ASAP1;F11R;CBL;NDRG1;SEPT9;LASP1;BAIAP2L1;ATIC;KLC2;MPRIP;EPB41L1;CDH1;PACSIN2;TRIM25;LRRFIP1;ERC1;WASF2;MARK2;SPTBN2;VASP;MKL2;DAB2IP;CSNK1D;EPS15L1;ATXN2L;TMEM2;GPRC5A;VAPB;PI4KA;NUMB;MYH9;UBAP2;EZR
transcription regulatory region sequence-specific DNA binding (GO:0000976)	33/292	3.71886e-05	0.00636102	0	0	2.31051	23.566	KDM3A;KMT2A;SATB1;ZBTB4;GLI3;CUX1;SIN3A;BAHD1;CREB3L2;E2F3;RREB1;MEF2D;NKX3-1;KLF10;MLXIP;EGR1;CREBBP;TFAP2C;ZFHX3;NR1D1;KLF4;RUNX3;GATAD2B;ESR2;FOSL2;ETV6;PER3;TFCP2;NR4A3;ZNF516;TOP1;PPARA;ZNF750
transcription regulatory region DNA binding (GO:0044212)	39/374	4.75413e-05	0.00636102	0	0	2.11485	21.051	HDAC4;KMT2D;RNF10;HDAC5;KDM3A;KMT2A;TCF7;IKZF4;NPAS2;SIN3A;ELMSAN1;BAHD1;CREB3L2;EP300;E2F3;HIVEP2;TBL1X;RREB1;MEF2D;TEAD2;TEAD3;NKX3-1;EGR1;KLF11;TCF7L2;TFAP2C;STAT3;RFX3;NR1D1;KLF4;SREBF2;ESR2;ZEB1;PER3;KANSL1;AGO2;ZNF516;ZNF217;PPARA
protein kinase binding (GO:0019901)	48/495	4.4029e-05	0.00636102	0	0	1.95616	19.6216	DDR1;HDAC5;CDKN1A;CCNK;MVP;PTPRJ;PTPN23;BICD1;ZBTB4;ADCY6;IGF1R;SPRED2;DUSP10;GRK5;CAMK2N1;SV2A;SPDYE1;KIF13B;RAC2;PRKACA;SLC12A7;CEP68;MAP2K3;IFNAR2;TCF7L2;CDKN2B;INSR;PRKCD;STAT3;DAB2IP;SPDYE3;LMTK2;MERTK;CDC25B;RHOB;SKI;TOM1L2;GPRC5B;CEACAM1;MAVS;NR4A3;WNK1;TRPV4;ATF7;CSPG4;MAPT;EZR;MAP3K12
core promoter proximal region sequence-specific DNA binding (GO:0000987)	31/278	8.12772e-05	0.00906241	0	0	2.27297	21.4061	NFAT5;AKNA;GLI3;LRRFIP1;MEF2D;KLF10;KDM6B;TCF7L2;CREBBP;ZFHX3;STAT3;FOXJ2;RFX3;NFATC1;NR1D1;KLF4;SREBF2;GATAD2B;FOSL2;KLF7;KLF6;TFCP2;NR4A3;NFIA;SP2;ELF4;NFIC;ZNF516;ZNF217;PPARA;MXD1
kinase binding (GO:0019900)	41/418	0.000121054	0.0115693	0	0	1.97501	17.8132	CDKN1A;CCNK;MIDN;SRC;MVP;HTT;PTPRJ;PTPN23;BICD1;ZBTB4;ADCY6;SPRED2;CAMK2N1;SV2A;SPDYE1;KIF13B;RAC2;PRKACA;SLC12A7;CEP68;MAP2K3;IFNAR2;TCF7L2;CDKN2B;PRKCD;STAT3;DAB2IP;SPDYE3;CDC25B;RHOB;SKI;TOM1L2;GPRC5B;CEACAM1;MAVS;NR4A3;WNK1;TRPV4;CSPG4;MAPT;MAP3K12
RNA polymerase II transcription factor binding (GO:0001085)	17/121	0.000225328	0.018843	0	0	2.94309	24.7159	RERE;HDAC4;SPEN;HDAC5;TCF7L2;CREBBP;STAT3;ATN1;NFATC1;KLF4;HIPK2;SIN3A;EP300;PPARA;MEF2D;TEAD2;TEAD3
protein phosphatase binding (GO:0019903)	14/92	0.000343156	0.0255079	0	0	3.22683	25.7415	SPHK1;MVP;STAT3;ATP2B4;DAB2IP;SMG7;FOXO1;SLC9A1;CEACAM1;TRAF3;MAPT;FBXL2;JAK3;PHACTR4
core promoter sequence-specific DNA binding (GO:0001046)	12/73	0.000435488	0.028889	0	0	3.53312	27.343	KLF10;ZFHX3;NR4A3;KMT2A;WBP2;SOX8;BAZ2A;TOP1;NR1D1;RREB1;ESR2;ZNF750
transcription factor activity, RNA polymerase II core promoter proximal region sequence-specific binding (GO:0000982)	29/280	0.000475006	0.028889	0	0	2.08795	15.9774	NFAT5;AKNA;TSHZ3;GLI3;CAMTA2;LRRFIP1;MEF2D;KLF10;CREBBP;TFAP2C;ZFHX3;STAT3;EBF1;FOXJ2;NR1D1;KLF4;SREBF2;FOSL2;KLF7;KLF6;NR4A3;NFIA;SP2;ELF4;NFIC;ZNF217;PPARA;MXD1;ZNF750
regulatory region DNA binding (GO:0000975)	24/224	0.000878363	0.0419732	0	0	2.16404	15.2293	HDAC4;KMT2D;RNF10;KLF11;HDAC5;TCF7L2;KMT2A;STAT3;TCF7;RFX3;NR1D1;KLF4;IKZF4;ELMSAN1;CREB3L2;ZNF516;ZNF217;HIVEP2;TBL1X;RREB1;MEF2D;TEAD2;TEAD3;NKX3-1
RNA polymerase II core promoter proximal region sequence-specific DNA binding (GO:0000978)	27/262	0.000790248	0.0419732	0	0	2.07407	14.8154	NFAT5;AKNA;GLI3;LRRFIP1;MEF2D;KLF10;KDM6B;TCF7L2;ZFHX3;STAT3;FOXJ2;RFX3;NFATC1;NR1D1;SREBF2;GATAD2B;FOSL2;KLF7;KLF6;NR4A3;NFIA;SP2;ELF4;NFIC;ZNF217;PPARA;MXD1
RNA polymerase II regulatory region sequence-specific DNA binding (GO:0000977)	41/460	0.000867871	0.0419732	0	0	1.77302	12.4988	NFAT5;AKNA;WBP2;SATB1;ZBTB4;BACH2;GLI3;CUX1;CREB3L2;E2F3;SOX8;LRRFIP1;RREB1;MEF2D;MLXIP;KLF10;KDM6B;EGR1;TCF7L2;TFAP2C;ZFHX3;STAT3;FOXJ2;RFX3;NFATC1;NR1D1;RUNX3;GATAD2B;SREBF2;FOSL2;ETV6;KLF7;KLF6;NR4A3;NFIA;SP2;ELF4;NFIC;ZNF217;PPARA;MXD1
histone methyltransferase activity (H3-K4 specific) (GO:0042800)	5/16	0.00112183	0.0469064	0	0	8.13112	55.2331	KMT2D;KMT2A;KMT2C;SETD1B;KMT2B
actin binding (GO:0003779)	26/254	0.00107999	0.0469064	0	0	2.05736	14.0534	PLEKHH2;WIPF1;WIPF2;WIPF3;SYNE3;MYO18A;PHACTR4;SVIL;GSN;ACTN1;MICAL3;HIP1R;COBL;SORBS1;SSH2;SSH3;MTSS1;SSH1;SMTN;CEACAM1;MLPH;MAP1B;TRPV4;MYH9;MAPT;EZR
volume-sensitive anion channel activity (GO:0005225)	4/10	0.00128711	0.0506515	0	0	11.9175	79.3154	TTYH3;TTYH2;LRRC8C;LRRC8A
RNA polymerase II activity (GO:0001055)	4/11	0.00193786	0.0720238	0	0	10.2145	63.8014	POLR2J3;POLR2J2;POLR2A;POLR2F
SH3 domain binding (GO:0017124)	9/55	0.00228738	0.0765128	0	0	3.5067	21.322	CABYR;WIPF1;DAB2IP;MAPT;PTPN12;ARHGAP27;CBL;SHANK3;WASF2
protein kinase activity (GO:0004672)	43/513	0.00218037	0.0765128	0	0	1.65641	10.1509	DDR1;BRSK1;CDKN1A;CCNK;SRC;MAST3;TESK2;CAMKK2;IGF1R;STK10;RASSF2;EEF2K;CUX1;GRK5;RPS6KA2;RPS6KA1;MKNK2;TLK1;MAP3K9;PRKACA;MARK4;JAK3;MAP2K5;MARK2;MAP2K3;ACVR1;CDK18;KSR1;EGF;INSR;PRKCD;LMTK2;CSNK1D;CDC42BPB;MERTK;CIT;HIPK2;WNK1;PEAK1;PELI1;AAK1;TOP1;MAP3K12
hyalurononglucosaminidase activity (GO:0004415)	3/6	0.00265254	0.0771544	0	0	17.8623	105.963	MGEA5;TMEM2;HYAL1
transcriptional activator activity, RNA polymerase II core promoter proximal region sequence-specific binding (GO:0001077)	19/175	0.0024855	0.0771544	0	0	2.19102	13.1402	KLF10;NFAT5;TFAP2C;AKNA;STAT3;EBF1;FOXJ2;KLF4;GLI3;KLF7;KLF6;NR4A3;NFIA;ELF4;NFIC;CAMTA2;PPARA;MEF2D;ZNF750
transcriptional activator activity, RNA polymerase II transcription regulatory region sequence-specific binding (GO:0001228)	27/284	0.00256694	0.0771544	0	0	1.8943	11.2996	NFAT5;AKNA;GLI3;CREB3L2;CAMTA2;E2F3;RREB1;MEF2D;KLF10;MLXIP;TFAP2C;STAT3;EBF1;FOXJ2;NFATC1;KLF4;FOSL2;KLF7;KLF6;NR4A3;NFIA;ELF4;NFIC;MAFF;IRF5;PPARA;ZNF750
protein phosphatase 2A binding (GO:0051721)	5/20	0.00333503	0.092964	0	0	5.96156	34.0004	SPHK1;DAB2IP;MAPT;SMG7;FOXO1
sequence-specific DNA binding (GO:0043565)	34/394	0.00384234	0.102821	0	0	1.70505	9.48292	HDAC4;KDM5B;KMT2A;EPAS1;SATB1;TCF7;TFCP2L1;SMG7;ZBTB4;FOXO1;SMG6;MECP2;CUX1;E2F3;CAMTA2;HIVEP2;RREB1;MEF2D;TEAD2;TEAD3;NKX3-1;KDM6B;EGR1;TCF7L2;SOX13;TFCP2;NR4A3;MAFF;ZNF516;HNRNPD;ZNF217;IRF5;MAPT;PPARA
sialyltransferase activity (GO:0008373)	5/21	0.00418817	0.103774	0	0	5.58867	30.6007	ST6GALNAC1;ST6GAL1;ST6GALNAC2;ST3GAL1;ST3GAL3
phosphatidylinositol-3,5-bisphosphate binding (GO:0080025)	5/21	0.00418817	0.103774	0	0	5.58867	30.6007	SESTD1;SH3PXD2B;HIP1R;WIPI1;ATP13A2
U1 snRNA binding (GO:0030619)	3/7	0.00445894	0.105086	0	0	13.396	72.5104	ISG20;RBPMS;PRPF8
transcriptional activator activity, RNA polymerase II transcription factor binding (GO:0001190)	8/50	0.0045553	0.105086	0	0	3.41142	18.3925	MED12;NCOA1;MKL2;KDM6B;CREBBP;WBP2;KLF4;HIPK2
phosphatidylinositol-3-phosphate binding (GO:0032266)	6/31	0.00521247	0.116238	0	0	4.29412	22.5729	SESTD1;SH3PXD2B;DAB2IP;WIPI1;ZFYVE1;TECPR1
sequence-specific double-stranded DNA binding (GO:1990837)	13/112	0.00649205	0.140103	0	0	2.35588	11.867	EGR1;KDM5B;KDM3A;KMT2A;NR1D1;PER3;DHX33;SIN3A;BAHD1;MAPT;PPARA;MEF2D;NKX3-1
phosphatidylinositol binding (GO:0035091)	12/100	0.00672611	0.140618	0	0	2.44559	12.2323	SH3PXD2A;PITPNB;PITPNA;SH3PXD2B;TULP4;HIP1R;ITPR2;WDFY3;MAPT;SNX33;ZFYVE1;SNX8
kinase activity (GO:0016301)	25/280	0.00798333	0.157084	0	0	1.76452	8.52332	TRRAP;SRC;DGKA;TESK2;PIK3CB;PIK3C2B;RASSF2;EEF2K;NMRK2;RPS6KA2;RPS6KA1;PRKACA;MAP2K5;ACVR1;KSR1;SPHK1;PRKCD;CSNK1D;CDC42BPB;PGM2L1;HIPK2;WNK1;PEAK1;PI4KA;MAP3K12
protein serine/threonine kinase activity (GO:0004674)	31/368	0.00785004	0.157084	0	0	1.65793	8.03636	BRSK1;CCNK;CDKN1A;MAST3;TESK2;CAMKK2;STK10;GRK5;RPS6KA2;RPS6KA1;MKNK2;TLK1;MAP3K9;PRKACA;MARK4;MAP2K5;MARK2;ACVR1;MAP2K3;CDK18;PRKCD;LMTK2;CSNK1D;CDC42BPB;CIT;HIPK2;WNK1;PELI1;AAK1;TOP1;MAP3K12
phosphotransferase activity, alcohol group as acceptor (GO:0016773)	23/254	0.00906779	0.173324	0	0	1.79087	8.4225	ACVR1;KSR1;SRC;SPHK1;DGKA;PRKCD;TESK2;CSNK1D;PIK3CB;CDC42BPB;PGM2L1;HIPK2;PIK3C2B;RASSF2;EEF2K;WNK1;NMRK2;PEAK1;PI4KA;PRKACA;MAP2K5;GNE;MAP3K12
ligand-dependent nuclear receptor binding (GO:0016922)	4/17	0.0108303	0.195823	0	0	5.49837	24.8824	NCOA1;NCOR2;BAZ2A;ARID1A
Notch binding (GO:0005112)	4/17	0.0108303	0.195823	0	0	5.49837	24.8824	NCOR2;JAG1;AAK1;HIF1AN
filamin binding (GO:0031005)	3/10	0.0135594	0.201397	0	0	7.65364	32.9158	CEACAM1;FBLIM1;CRMP1
tau-protein kinase activity (GO:0050321)	3/10	0.0135594	0.201397	0	0	7.65364	32.9158	BRSK1;MARK4;MARK2
vinculin binding (GO:0017166)	3/10	0.0135594	0.201397	0	0	7.65364	32.9158	ACTN1;PXN;SORBS3
lysine-acetylated histone binding (GO:0070577)	4/18	0.0133493	0.201397	0	0	5.10536	22.0362	BRD3;KMT2A;BAZ2A;BRD4
acetylation-dependent protein binding (GO:0140033)	4/18	0.0133493	0.201397	0	0	5.10536	22.0362	BRD3;KMT2A;BAZ2A;BRD4
Rho guanyl-nucleotide exchange factor activity (GO:0005089)	8/59	0.0123846	0.201397	0	0	2.80807	12.3311	AKAP13;ABR;FARP1;PLEKHG2;ARHGEF3;ARHGEF5;FGD1;VAV2
cation transmembrane transporter activity (GO:0008324)	11/97	0.0138479	0.201397	0	0	2.29199	9.80885	SLC36A1;OCA2;CATSPER2;SLC7A8;TMEM44;TRPV4;PIEZO2;TRPV2;ATP2B4;ATP13A2;SLC7A1
transcriptional repressor activity, RNA polymerase II core promoter proximal region sequence-specific binding (GO:0001078)	11/97	0.0138479	0.201397	0	0	2.29199	9.80885	TFAP2C;CREBBP;ZFHX3;TSHZ3;SP2;ZNF217;NR1D1;LRRFIP1;MXD1;PPARA;SREBF2
phosphoprotein phosphatase activity (GO:0004721)	14/136	0.0134995	0.201397	0	0	2.05824	8.86096	PTPN18;PTPRS;PTPRJ;PTPN23;PTPN12;SSH2;SSH3;CDC25B;SSH1;PTP4A1;PPP3CA;DUSP10;CTDSP2;PLPP3
motor activity (GO:0003774)	10/85	0.0145351	0.206894	0	0	2.38835	10.1056	MYO5B;STARD9;KIF13B;MYH13;MYH9;KIF1B;KIF21B;KIFC3;KIF3C;KLC1
gamma-tubulin binding (GO:0043015)	4/19	0.016212	0.215639	0	0	4.76475	19.6403	BRSK1;MARK4;NDRG1;RAB11FIP5
RNA polymerase II transcription coactivator activity (GO:0001105)	6/39	0.0161255	0.215639	0	0	3.25174	13.4211	MED12;NCOA1;MKL2;CREBBP;WBP2;HIPK2
protein tyrosine phosphatase activity (GO:0004725)	8/62	0.0164388	0.215639	0	0	2.65164	10.8932	PTP4A1;PTPN18;PTPRB;PTPRS;PTPRJ;PTPN23;PTPN12;CDC25B
PDZ domain binding (GO:0030165)	8/62	0.0164388	0.215639	0	0	2.65164	10.8932	CXADR;FZD7;CCDC88C;ATP2B4;ARHGAP29;ERC1;F11R;CIT
hexosaminidase activity (GO:0015929)	3/11	0.0179174	0.226165	0	0	6.69658	26.9335	MGEA5;TMEM2;HYAL1
dynactin binding (GO:0034452)	3/11	0.0179174	0.226165	0	0	6.69658	26.9335	HTT;MAPT;BICD1
K63-linked polyubiquitin modification-dependent protein binding (GO:0070530)	4/20	0.0194312	0.228061	0	0	4.46671	17.6028	TNFAIP3;TAB2;PRPF8;OPTN
mitogen-activated protein kinase binding (GO:0051019)	4/20	0.0194312	0.228061	0	0	4.46671	17.6028	DUSP10;NFATC1;PTPRJ;ATF7
phospholipid-translocating ATPase activity (GO:0004012)	4/20	0.0194312	0.228061	0	0	4.46671	17.6028	ATP8B2;ATP10A;ATP11A;ATP9A
steroid hormone receptor binding (GO:0035258)	9/76	0.0191052	0.228061	0	0	2.40491	9.51815	NCOA1;KDM3A;NR4A3;NCOA6;WBP2;EP300;WIPI1;NKX3-1;FOXP1
Rab GTPase binding (GO:0017137)	13/130	0.0209973	0.242193	0	0	1.99153	7.69402	ATP6AP1;CLEC16A;NDRG1;BICD1;RIMS3;RAB11FIP1;MLPH;MYO5B;RIN3;ERC1;OPTN;RAB11FIP4;RAB11FIP5
RNA polymerase II regulatory region DNA binding (GO:0001012)	18/201	0.0214172	0.242849	0	0	1.76522	6.78474	MLXIP;EGR1;TFAP2C;SATB1;NR1D1;RUNX3;ZBTB4;GLI3;GATAD2B;FOSL2;ETV6;NR4A3;CUX1;CREB3L2;E2F3;PPARA;RREB1;MEF2D
phosphatase activity (GO:0016791)	11/104	0.0222774	0.245491	0	0	2.11869	8.05988	PTPRS;DUSP10;PDP2;CTDSP2;PTPRJ;PTPN12;PLPP3;SSH2;LPIN1;CDC25B;SSH1
transcriptional repressor activity, RNA polymerase II transcription regulatory region sequence-specific binding (GO:0001227)	15/159	0.0223841	0.245491	0	0	1.86794	7.09707	TFAP2C;CREBBP;ZFHX3;TSHZ3;SATB1;NR1D1;ZBTB4;SREBF2;ETV6;ZEB1;SP2;ZNF217;LRRFIP1;MXD1;PPARA
phosphatidylinositol-4-phosphate binding (GO:0070273)	4/22	0.0269804	0.273483	0	0	3.96999	14.3422	SESTD1;SH3PXD2B;OSBP;DAB2IP
core promoter proximal region DNA binding (GO:0001159)	4/22	0.0269804	0.273483	0	0	3.96999	14.3422	CREBBP;TFCP2;ZNF516;KLF4
ATPase activity, coupled to transmembrane movement of ions, phosphorylative mechanism (GO:0015662)	4/22	0.0269804	0.273483	0	0	3.96999	14.3422	ATP2A3;ATP2B4;ATP13A2;ATP6V0D2
histone acetyltransferase binding (GO:0035035)	4/22	0.0269804	0.273483	0	0	3.96999	14.3422	EGR1;KANSL1;EPAS1;GLI3
estrogen receptor binding (GO:0030331)	5/32	0.0256193	0.273483	0	0	3.30988	12.1288	NCOA1;WBP2;NCOA6;WIPI1;NKX3-1
phosphatidylinositol phosphate binding (GO:1901981)	9/81	0.027728	0.276867	0	0	2.23731	8.02145	SESTD1;SH3PXD2B;OSBP;HIP1R;DAB2IP;WIPI1;MAPT;ZFYVE1;TECPR1
insulin-like growth factor I binding (GO:0031994)	3/13	0.0286934	0.278201	0	0	5.3567	19.0221	IGFBP4;INSR;IGF1R
histone demethylase activity (H3-K9 specific) (GO:0032454)	3/13	0.0286934	0.278201	0	0	5.3567	19.0221	KDM4B;KDM3A;KDM7A
protein phosphatase 2B binding (GO:0030346)	2/6	0.0366933	0.288798	0	0	8.92224	29.4894	ATP2B4;SLC9A1
arginine transmembrane transporter activity (GO:0015181)	2/6	0.0366933	0.288798	0	0	8.92224	29.4894	TMEM44;SLC7A1
clathrin light chain binding (GO:0032051)	2/6	0.0366933	0.288798	0	0	8.92224	29.4894	HIP1R;NSG1
L-lysine transmembrane transporter activity (GO:0015189)	2/6	0.0366933	0.288798	0	0	8.92224	29.4894	TMEM44;SLC7A1
alpha-N-acetylgalactosaminide alpha-2,6-sialyltransferase activity (GO:0001665)	2/6	0.0366933	0.288798	0	0	8.92224	29.4894	ST6GALNAC1;ST6GALNAC2
clathrin heavy chain binding (GO:0032050)	2/6	0.0366933	0.288798	0	0	8.92224	29.4894	LRP1;LDLR
phosphatidylinositol phosphate phosphatase activity (GO:0052866)	2/6	0.0366933	0.288798	0	0	8.92224	29.4894	SYNJ1;SYNJ2
mechanically-gated ion channel activity (GO:0008381)	2/6	0.0366933	0.288798	0	0	8.92224	29.4894	TRPV4;PIEZO2
insulin-like growth factor binding (GO:0005520)	3/14	0.0351082	0.288798	0	0	4.86947	16.3094	IGFBP4;INSR;IGF1R
protein serine/threonine/tyrosine kinase activity (GO:0004712)	3/14	0.0351082	0.288798	0	0	4.86947	16.3094	RPS6KA2;RPS6KA1;PRKACA
calcium-transporting ATPase activity (GO:0005388)	3/14	0.0351082	0.288798	0	0	4.86947	16.3094	ATP2A3;ATP2B4;ATP13A2
kinase activator activity (GO:0019209)	4/24	0.0360573	0.288798	0	0	3.57262	11.8705	GPRC5B;WNK1;MARK2;NKX3-1
manganese ion binding (GO:0030145)	5/35	0.0362776	0.288798	0	0	2.97842	9.87809	B4GALT1;ME1;ATP13A2;XXYLT1;PCK2
RNA polymerase II transcription cofactor activity (GO:0001104)	9/84	0.0340489	0.288798	0	0	2.14748	7.25838	RERE;MED12;NCOA1;MKL2;CREBBP;SIN3A;WBP2;ATN1;HIPK2
histone deacetylase binding (GO:0042826)	9/85	0.0363597	0.288798	0	0	2.11911	7.02334	NCOR2;HDAC4;HDAC5;SP2;CEP295NL;CAMTA2;MEF2D;GLI3;NKX3-1
microtubule binding (GO:0008017)	17/195	0.0311414	0.288798	0	0	1.7128	5.94208	STARD9;HOOK3;NDRG1;MAP1LC3B;STIM1;VAPB;MAP1B;TRPV4;CCDC88C;KIF13B;KIF1B;KIF21B;MAPT;KIFC3;KIF3C;EZR;MARK4
phospholipid transporter activity (GO:0005548)	6/48	0.0406707	0.312743	0	0	2.55372	8.17766	ATP8B2;PITPNB;PITPNA;ATP10A;ATP11A;ATP9A
sterol binding (GO:0032934)	6/48	0.0406707	0.312743	0	0	2.55372	8.17766	NPC1;PTCH1;OSBP;STARD9;APOD;APOE
phosphatidylinositol bisphosphate binding (GO:1902936)	9/87	0.0412984	0.313962	0	0	2.06455	6.57959	SESTD1;FZD7;SH3PXD2B;HIP1R;WIPI1;ATP13A2;MAPT;ZFYVE1;SLC9A1
FK506 binding (GO:0005528)	3/15	0.0421952	0.317176	0	0	4.46344	14.1288	FKBP11;FKBP1A;NFATC1
transcription corepressor activity (GO:0003714)	17/203	0.0430766	0.320203	0	0	1.63843	5.1525	RERE;KDM5B;KLF12;ATN1;NR1D1;TFCP2L1;CBFA2T2;TOB1;HIPK2;MECP2;NCOR2;SKI;ZEB1;SIN3A;TBL1X;MXD1;JAZF1
protein binding involved in cell-matrix adhesion (GO:0098634)	2/7	0.0495871	0.32754	0	0	7.13742	21.441	ITGA10;ITGA11
phosphatidylinositol 3-kinase regulatory subunit binding (GO:0036312)	2/7	0.0495871	0.32754	0	0	7.13742	21.441	DAB2IP;FBXL2
AT DNA binding (GO:0003680)	2/7	0.0495871	0.32754	0	0	7.13742	21.441	KMT2A;MAPT
insulin-like growth factor II binding (GO:0031995)	2/7	0.0495871	0.32754	0	0	7.13742	21.441	IGFBP4;INSR
ribosomal protein S6 kinase activity (GO:0004711)	2/7	0.0495871	0.32754	0	0	7.13742	21.441	RPS6KA2;RPS6KA1
activin-activated receptor activity (GO:0017002)	2/7	0.0495871	0.32754	0	0	7.13742	21.441	ACVR1;BMPR2
1-phosphatidylinositol-4-phosphate 3-kinase activity (GO:0035005)	2/7	0.0495871	0.32754	0	0	7.13742	21.441	PIK3CB;PIK3C2B
beta-galactoside (CMP) alpha-2,3-sialyltransferase activity (GO:0003836)	2/7	0.0495871	0.32754	0	0	7.13742	21.441	ST3GAL1;ST3GAL3
poly(G) binding (GO:0034046)	2/7	0.0495871	0.32754	0	0	7.13742	21.441	ATXN1;PATL1
AP-2 adaptor complex binding (GO:0035612)	2/7	0.0495871	0.32754	0	0	7.13742	21.441	AAK1;SIDT2
phosphatidylinositol phosphate 4-phosphatase activity (GO:0034596)	2/7	0.0495871	0.32754	0	0	7.13742	21.441	SYNJ1;SYNJ2
phosphatidic acid binding (GO:0070300)	3/16	0.0499389	0.32754	0	0	4.11988	12.3471	SESTD1;PACSIN2;ATP13A2
cyclin-dependent protein serine/threonine kinase regulator activity (GO:0016538)	4/27	0.0525891	0.341574	0	0	3.10613	9.14832	CCNK;CDKN1A;CDKN2B;CCNYL1
collagen binding (GO:0005518)	6/52	0.0565863	0.364002	0	0	2.33117	6.69508	DDR1;ADGRG1;COL14A1;ITGA10;ITGA11;NID1
metalloaminopeptidase activity (GO:0070006)	3/17	0.0583193	0.368168	0	0	3.8254	10.8711	NPEPPS;RNPEPL1;MMP15
protein kinase regulator activity (GO:0019887)	10/107	0.0583346	0.368168	0	0	1.84451	5.24128	CDKN1C;CCNK;CDKN1A;GPRC5B;CISH;WNK1;LRRC4;CCNYL1;MARK2;NKX3-1
hormone receptor binding (GO:0051427)	5/40	0.0593326	0.370967	0	0	2.55225	7.20909	NCOA1;TCF7L2;SRC;NCOA6;EP300
aryl hydrocarbon receptor binding (GO:0017162)	2/8	0.0638316	0.37459	0	0	5.94753	16.3647	NCOA1;ARNT2
phosphatidylinositol transporter activity (GO:0008526)	2/8	0.0638316	0.37459	0	0	5.94753	16.3647	PITPNB;PITPNA
phosphatidylinositol-4,5-bisphosphate 5-phosphatase activity (GO:0004439)	2/8	0.0638316	0.37459	0	0	5.94753	16.3647	SYNJ1;SYNJ2
phosphatidylcholine transporter activity (GO:0008525)	2/8	0.0638316	0.37459	0	0	5.94753	16.3647	PITPNB;PITPNA
phosphatidylinositol-4,5-bisphosphate phosphatase activity (GO:0106019)	2/8	0.0638316	0.37459	0	0	5.94753	16.3647	SYNJ1;SYNJ2
repressing transcription factor binding (GO:0070491)	6/53	0.0610741	0.37459	0	0	2.28145	6.37817	HDAC4;SKI;HDAC5;TCF7L2;STAT3;PPARA
transcription coactivator activity (GO:0003713)	22/291	0.0616448	0.37459	0	0	1.46662	4.08654	NCOA1;MKL2;WWTR1;CREBBP;SRCAP;RBPMS;NCOA6;FUS;WBP2;ACTN1;NR1D1;ARID1A;ARID1B;ESR2;HIPK2;MED12;KLF7;ZEB1;EP300;PPARA;LPIN1;BCL9L
histone-lysine N-methyltransferase activity (GO:0018024)	5/41	0.0647502	0.376677	0	0	2.48123	6.79166	KMT2D;KMT2A;KMT2C;SETD1B;KMT2B
Ras GTPase binding (GO:0017016)	15/184	0.0661408	0.38145	0	0	1.5895	4.31704	ATP6AP1;CLEC16A;NDRG1;BICD1;AKAP13;RIMS3;RAB11FIP1;MLPH;MYO1C;MYO5B;RIN3;ERC1;OPTN;RAB11FIP4;RAB11FIP5
microfilament motor activity (GO:0000146)	3/18	0.0673133	0.381632	0	0	3.57019	9.63379	MYO5B;MYH13;MYH9
oxidoreductase activity, acting on the CH-NH group of donors, NAD or NADP as acceptor (GO:0016646)	3/18	0.0673133	0.381632	0	0	3.57019	9.63379	QDPR;MTHFR;ALDH1L2
activating transcription factor binding (GO:0033613)	7/68	0.0686797	0.386107	0	0	2.05123	5.49381	HDAC4;CREBBP;SIN3A;ZNF516;EP300;MEF2D;HIPK2
androgen receptor binding (GO:0050681)	5/42	0.0704352	0.392676	0	0	2.41404	6.4046	NCOA1;KDM3A;EP300;WIPI1;FOXP1
5'-3' RNA polymerase activity (GO:0034062)	4/30	0.0725812	0.401296	0	0	2.74729	7.20629	POLR2J3;POLR2J2;POLR2A;POLR2F
hydrogen-exporting ATPase activity, phosphorylative mechanism (GO:0008553)	2/9	0.079247	0.401638	0	0	5.09762	12.9234	ATP2A3;ATP6V0D2
UDP-xylosyltransferase activity (GO:0035252)	2/9	0.079247	0.401638	0	0	5.09762	12.9234	XYLT1;XXYLT1
superoxide-generating NADPH oxidase activator activity (GO:0016176)	2/9	0.079247	0.401638	0	0	5.09762	12.9234	SH3PXD2A;SH3PXD2B
histone demethylase activity (H3-K36 specific) (GO:0051864)	2/9	0.079247	0.401638	0	0	5.09762	12.9234	KDM4B;KDM7A
intracellular chloride channel activity (GO:0061778)	3/19	0.0768948	0.401638	0	0	3.34687	8.5858	TTYH3;TTYH2;ANO4
intracellular calcium activated chloride channel activity (GO:0005229)	3/19	0.0768948	0.401638	0	0	3.34687	8.5858	TTYH3;TTYH2;ANO4
neuropilin binding (GO:0038191)	3/19	0.0768948	0.401638	0	0	3.34687	8.5858	SEMA5A;PXN;SEMA3F
insulin receptor binding (GO:0005158)	3/19	0.0768948	0.401638	0	0	3.34687	8.5858	GRB10;SORBS1;IGF1R
cholesterol binding (GO:0015485)	5/43	0.0763856	0.401638	0	0	2.35039	6.04511	NPC1;PTCH1;STARD9;APOD;APOE
amino acid transmembrane transporter activity (GO:0015171)	6/56	0.0757659	0.401638	0	0	2.14422	5.53231	SLC36A1;SLC6A6;SLC6A17;SLC7A8;TMEM44;SLC7A1
actin filament binding (GO:0051015)	11/127	0.0754723	0.401638	0	0	1.69653	4.38382	SVIL;WIPF1;WIPF2;ACTN1;TRPV4;WIPF3;MYO18A;HIP1R;MYH9;EZR;SYNE3
oxidoreductase activity, acting on paired donors, with incorporation or reduction of molecular oxygen, 2-oxoglutarate as one donor, and incorporation of one atom each of oxygen into both donors (GO:0016706)	4/31	0.0799896	0.402353	0	0	2.6454	6.68191	KDM4B;TET3;HIF1AN;KDM7A
poly-purine tract binding (GO:0070717)	3/20	0.0870354	0.431309	0	0	3.14983	7.69013	ATXN1;RBPMS;PATL1
tubulin binding (GO:0015631)	19/255	0.0869549	0.431309	0	0	1.44214	3.52222	BRSK1;STARD9;HTT;HOOK3;NDRG1;MAP1LC3B;VAPB;MAP1B;TRPV4;CCDC88C;KIF13B;KIF1B;KIF21B;MAPT;KIFC3;KIF3C;EZR;MARK4;RAB11FIP5
double-stranded RNA binding (GO:0003725)	6/59	0.0922848	0.452967	0	0	2.02253	4.81943	DHX33;AGO4;ACTN1;OAS3;AGO2;LRRFIP1
phosphatase binding (GO:0019902)	9/102	0.0927601	0.452967	0	0	1.73018	4.11392	CEACAM1;WNK1;TRAF3;MVP;RCAN3;STAT3;FBXL2;PPP1R12B;JAK3
phosphatidylinositol-5-phosphate binding (GO:0010314)	2/10	0.0956689	0.453918	0	0	4.46018	10.4674	SESTD1;SH3PXD2B
eukaryotic initiation factor 4E binding (GO:0008190)	2/10	0.0956689	0.453918	0	0	4.46018	10.4674	EIF4EBP1;EIF4EBP2
activin binding (GO:0048185)	2/10	0.0956689	0.453918	0	0	4.46018	10.4674	ACVR1;FKBP1A
cyclin-dependent protein serine/threonine kinase inhibitor activity (GO:0004861)	2/10	0.0956689	0.453918	0	0	4.46018	10.4674	CDKN1A;CDKN2B
hydrogen-exporting ATPase activity (GO:0036442)	3/21	0.0977051	0.459363	0	0	2.97469	6.91853	ATP2A3;ATP6V0D2;ATP6V0A1
microtubule motor activity (GO:0003777)	6/60	0.0981897	0.459363	0	0	1.98497	4.60682	STARD9;KIF13B;KIF1B;KIF21B;KIFC3;KIF3C
protein tyrosine/serine/threonine phosphatase activity (GO:0008138)	4/34	0.104327	0.468422	0	0	2.38048	5.38043	DUSP10;SSH2;SSH3;SSH1
carboxylic acid binding (GO:0031406)	4/34	0.104327	0.468422	0	0	2.38048	5.38043	BCAN;TMEM2;DDAH2;HIF1AN
RNA polymerase II activating transcription factor binding (GO:0001102)	5/47	0.102774	0.468422	0	0	2.12609	4.83734	CREBBP;SIN3A;EP300;MEF2D;HIPK2
transcriptional repressor activity, RNA polymerase II transcription factor binding (GO:0001191)	5/47	0.102774	0.468422	0	0	2.12609	4.83734	RERE;SPEN;CREBBP;SIN3A;ATN1
protein-lysine N-methyltransferase activity (GO:0016279)	5/47	0.102774	0.468422	0	0	2.12609	4.83734	KMT2D;KMT2A;KMT2C;SETD1B;KMT2B
transmembrane receptor protein tyrosine kinase activity (GO:0004714)	6/61	0.10429	0.468422	0	0	1.94877	4.40536	DDR1;INSR;LMTK2;MERTK;IGF2R;IGF1R
Wnt-activated receptor activity (GO:0042813)	3/22	0.108872	0.482354	0	0	2.81797	6.24909	EGF;FZD7;LRP4
telomerase RNA binding (GO:0070034)	3/22	0.108872	0.482354	0	0	2.81797	6.24909	TEP1;SMG7;SMG6
histone methyltransferase activity (GO:0042054)	5/48	0.109995	0.483528	0	0	2.07654	4.58359	KMT2D;KMT2A;KMT2C;SETD1B;KMT2B
transmembrane receptor protein kinase activity (GO:0019199)	6/62	0.110583	0.483528	0	0	1.91387	4.21434	DDR1;ACVR1;INSR;LMTK2;MERTK;IGF1R
semaphorin receptor activity (GO:0017154)	2/11	0.112947	0.487494	0	0	3.96439	8.6457	PLXND1;PLXNA2
nitric-oxide synthase binding (GO:0050998)	2/11	0.112947	0.487494	0	0	3.96439	8.6457	ATP2B4;SNTA1
amyloid-beta binding (GO:0001540)	5/49	0.117455	0.500492	0	0	2.02924	4.34602	LRPAP1;INSR;APBB1;APOE;APBA2
L-amino acid transmembrane transporter activity (GO:0015179)	5/49	0.117455	0.500492	0	0	2.02924	4.34602	SLC36A1;OCA2;SLC7A8;TMEM44;SLC7A1
ADP binding (GO:0043531)	3/23	0.120504	0.510236	0	0	2.67693	5.66458	ME1;MYO18A;MYH9
DNA-directed 5'-3' RNA polymerase activity (GO:0003899)	4/36	0.122202	0.514171	0	0	2.23147	4.69072	POLR2J3;POLR2J2;POLR2A;POLR2F
transcription corepressor binding (GO:0001222)	2/12	0.130944	0.514569	0	0	3.56777	7.25321	PER3;NR1D1
transcriptional repressor activity, RNA polymerase II activating transcription factor binding (GO:0098811)	2/12	0.130944	0.514569	0	0	3.56777	7.25321	KDM6B;KLF4
phosphatidylinositol-3,5-bisphosphate 3-phosphatase activity (GO:0052629)	2/12	0.130944	0.514569	0	0	3.56777	7.25321	SYNJ1;SYNJ2
basic amino acid transmembrane transporter activity (GO:0015174)	2/12	0.130944	0.514569	0	0	3.56777	7.25321	TMEM44;SLC7A1
protein-cysteine S-palmitoyltransferase activity (GO:0019706)	3/24	0.132568	0.514569	0	0	2.54933	5.15132	GOLGA7B;ZDHHC9;ZDHHC23
protein-cysteine S-acyltransferase activity (GO:0019707)	3/24	0.132568	0.514569	0	0	2.54933	5.15132	GOLGA7B;ZDHHC9;ZDHHC23
phosphatidylinositol-3,4-bisphosphate binding (GO:0043325)	3/24	0.132568	0.514569	0	0	2.54933	5.15132	SESTD1;HIP1R;ZFYVE1
acetyltransferase activity (GO:0016407)	3/24	0.132568	0.514569	0	0	2.54933	5.15132	CREBBP;KAT6B;EP300
frizzled binding (GO:0005109)	4/37	0.131597	0.514569	0	0	2.16373	4.38808	RNF43;FZD7;PTCH1;DVL3
SH3/SH2 adaptor activity (GO:0005070)	5/51	0.133065	0.514569	0	0	1.9408	3.91444	LASP1;SRC;CHN2;SORBS1;TOB1
hydrogen ion transmembrane transporter activity (GO:0015078)	5/51	0.133065	0.514569	0	0	1.9408	3.91444	SLC36A1;ATP2A3;ATP6V0D2;SLC9A1;ATP6V0A1
carboxylic acid transmembrane transporter activity (GO:0046943)	6/64	0.123732	0.514569	0	0	1.84768	3.86099	SLC25A1;SLC36A1;SLC6A6;SLC6A17;SLC7A8;SLC7A1
ligand-dependent nuclear receptor transcription coactivator activity (GO:0030374)	6/65	0.13058	0.514569	0	0	1.81627	3.6975	MED12;NCOA1;NCOA6;ACTN1;NR1D1;PPARA
mitogen-activated protein kinase kinase binding (GO:0031434)	6/65	0.13058	0.514569	0	0	1.81627	3.6975	DDR1;INSR;DAB2IP;LMTK2;MERTK;IGF1R
lipoprotein particle receptor binding (GO:0070325)	3/25	0.14503	0.548165	0	0	2.43332	4.69829	LRPAP1;LRP1;APOE
transcription cofactor binding (GO:0001221)	3/25	0.14503	0.548165	0	0	2.43332	4.69829	PER3;NR1D1;TEAD2
ion gated channel activity (GO:0022839)	3/25	0.14503	0.548165	0	0	2.43332	4.69829	TTYH3;TTYH2;ANO4
protein kinase inhibitor activity (GO:0004860)	6/67	0.144806	0.548165	0	0	1.75653	3.39426	CDKN1C;SPRED2;CDKN1A;CISH;CAMK2N1;LRRC4
ubiquitin-ubiquitin ligase activity (GO:0034450)	2/13	0.149535	0.552702	0	0	3.24325	6.16291	PELI1;UBE4B
phosphatidylinositol phosphate 5-phosphatase activity (GO:0034595)	2/13	0.149535	0.552702	0	0	3.24325	6.16291	SYNJ1;SYNJ2
phosphatidate phosphatase activity (GO:0008195)	2/13	0.149535	0.552702	0	0	3.24325	6.16291	LPIN1;PLPP3
low-density lipoprotein receptor activity (GO:0005041)	2/13	0.149535	0.552702	0	0	3.24325	6.16291	LRP1;LDLR
peptide-lysine-N-acetyltransferase activity (GO:0061733)	4/39	0.151232	0.555903	0	0	2.03988	3.8532	CREBBP;SRCAP;KAT6B;EP300
tumor necrosis factor receptor superfamily binding (GO:0032813)	3/26	0.157857	0.56474	0	0	2.3274	4.29653	TRAF3;TNFSF4;DAB2IP
SH2 domain binding (GO:0042169)	3/26	0.157857	0.56474	0	0	2.3274	4.29653	SRC;TRPV4;SH3PXD2B
RNA polymerase II core binding (GO:0000993)	3/26	0.157857	0.56474	0	0	2.3274	4.29653	UVSSA;AGO2;BRD4
RNA polymerase II transcription corepressor activity (GO:0001106)	3/26	0.157857	0.56474	0	0	2.3274	4.29653	RERE;SIN3A;ATN1
double-stranded DNA binding (GO:0003690)	8/99	0.156068	0.56474	0	0	1.57042	2.91699	MECP2;EGR1;KDM5B;SATB1;MAPT;TOP1;AFF3;AFF1
protein tyrosine kinase activity (GO:0004713)	11/147	0.159509	0.567614	0	0	1.4455	2.65345	DDR1;CUX1;PEAK1;SRC;EGF;INSR;LMTK2;MERTK;JAK3;IGF1R;CAMKK2
protein kinase C binding (GO:0005080)	4/40	0.161443	0.56845	0	0	1.98311	3.6164	HDAC5;GRK5;TRPV4;ADCY6
adenyl ribonucleotide binding (GO:0032559)	19/279	0.161148	0.56845	0	0	1.30733	2.38645	ACVR1;BRSK1;ACSS2;INSR;SPHK1;LMTK2;CDC42BPB;RUNX3;WNK1;OAS3;MKNK2;MYO18A;ME1;PDE4A;TLK1;MYH9;TOP1;MARK4;MARK2
transmembrane receptor protein serine/threonine kinase activity (GO:0004675)	2/14	0.168606	0.572048	0	0	2.97282	5.29219	ACVR1;BMPR2
phosphatidylinositol monophosphate phosphatase activity (GO:0052744)	2/14	0.168606	0.572048	0	0	2.97282	5.29219	SYNJ1;SYNJ2
aldehyde dehydrogenase (NAD) activity (GO:0004029)	2/14	0.168606	0.572048	0	0	2.97282	5.29219	ALDH1A3;ALDH1L2
1-phosphatidylinositol binding (GO:0005545)	2/14	0.168606	0.572048	0	0	2.97282	5.29219	WDFY3;ZFYVE1
phosphatidylinositol-3-phosphatase activity (GO:0004438)	2/14	0.168606	0.572048	0	0	2.97282	5.29219	SYNJ1;SYNJ2
basal RNA polymerase II transcription machinery binding (GO:0001099)	3/27	0.171016	0.572048	0	0	2.23031	3.93872	UVSSA;AGO2;BRD4
beta-tubulin binding (GO:0048487)	3/27	0.171016	0.572048	0	0	2.23031	3.93872	VAPB;TRPV4;HTT
calmodulin-dependent protein kinase activity (GO:0004683)	3/27	0.171016	0.572048	0	0	2.23031	3.93872	EEF2K;MKNK2;CAMKK2
RNA polymerase II core promoter sequence-specific DNA binding (GO:0000979)	3/27	0.171016	0.572048	0	0	2.23031	3.93872	WBP2;SOX8;RREB1
protein kinase activator activity (GO:0030295)	5/55	0.16684	0.572048	0	0	1.78516	3.19672	CDKN1A;GPRC5B;WNK1;MARK2;NKX3-1
histone acetyltransferase activity (GO:0004402)	4/41	0.171896	0.572133	0	0	1.92941	3.39742	CREBBP;SRCAP;KAT6B;EP300
nuclear hormone receptor binding (GO:0035257)	5/56	0.175769	0.579257	0	0	1.75006	3.04264	MED12;NCOA1;TCF7L2;NCOA6;EP300
transferase activity, transferring acyl groups other than amino-acyl groups (GO:0016747)	5/56	0.175769	0.579257	0	0	1.75006	3.04264	CERS5;CREBBP;ZDHHC9;KAT6B;EP300
DNA binding (GO:0003677)	54/893	0.177504	0.582108	0	0	1.15444	1.99575	RERE;KDM5B;ATN1;TFCP2L1;AFF3;AFF1;MECP2;AIFM2;EP300;SOX8;LRRFIP1;TEAD2;NKX3-1;TEAD3;KDM6B;KLF12;SPHK1;DNMT3A;SOX13;RFX3;ARID1A;ZNF516;IRF5;TOP1;MAPT;NUPR1;PPARA;HDAC4;KMT2D;EPAS1;SATB1;TCF7;ZBTB4;NPAS2;FOXO1;POLR2A;CUX1;E2F3;CAMTA2;HIVEP2;MEF2D;RREB1;EGR1;TCF7L2;CREBBP;TFAP2C;STAT3;HUWE1;KLF2;ESR2;TFCP2;NR4A3;MAFF;ZNF217
sterol transporter activity (GO:0015248)	3/28	0.184473	0.596194	0	0	2.14098	3.6188	NPC1;OSBP;APOE
palmitoyltransferase activity (GO:0016409)	3/28	0.184473	0.596194	0	0	2.14098	3.6188	GOLGA7B;ZDHHC9;ZDHHC23
RNA polymerase II repressing transcription factor binding (GO:0001103)	3/28	0.184473	0.596194	0	0	2.14098	3.6188	TCF7L2;STAT3;PPARA
phosphatidylinositol-3,5-bisphosphate phosphatase activity (GO:0106018)	2/15	0.188054	0.596248	0	0	2.744	4.58529	SYNJ1;SYNJ2
phosphatidylinositol phosphate kinase activity (GO:0016307)	2/15	0.188054	0.596248	0	0	2.744	4.58529	PIK3CB;PIK3C2B
lipoprotein particle receptor activity (GO:0030228)	2/15	0.188054	0.596248	0	0	2.744	4.58529	LRP1;LDLR
peptide N-acetyltransferase activity (GO:0034212)	2/15	0.188054	0.596248	0	0	2.744	4.58529	CREBBP;EP300
polyubiquitin modification-dependent protein binding (GO:0031593)	4/43	0.193468	0.610519	0	0	1.83027	3.00648	TNFAIP3;TAB2;PRPF8;OPTN
cation-transporting ATPase activity (GO:0019829)	3/29	0.198196	0.622502	0	0	2.05853	3.33173	ATP2A3;ATP2B4;ATP13A2
proton-transporting ATPase activity, rotational mechanism (GO:0046961)	2/16	0.207785	0.637652	0	0	2.54787	4.00334	ATP6V0D2;ATP6V0A1
acid-thiol ligase activity (GO:0016878)	2/16	0.207785	0.637652	0	0	2.54787	4.00334	ACSS2;ACSF3
MHC class II protein complex binding (GO:0023026)	2/16	0.207785	0.637652	0	0	2.54787	4.00334	CD81;ANXA11
cysteine-type endopeptidase activator activity involved in apoptotic process (GO:0008656)	2/16	0.207785	0.637652	0	0	2.54787	4.00334	APAF1;NKX3-1
poly(U) RNA binding (GO:0008266)	2/16	0.207785	0.637652	0	0	2.54787	4.00334	ATXN1;PATL1
protein serine/threonine kinase inhibitor activity (GO:0030291)	3/30	0.212153	0.645138	0	0	1.98218	3.07327	SPRED2;CDKN1A;CDKN2B
NADP binding (GO:0050661)	3/30	0.212153	0.645138	0	0	1.98218	3.07327	G6PD;ME1;DHCR7
vascular endothelial growth factor receptor 2 binding (GO:0043184)	1/6	0.279442	0.66529	0	0	3.56535	4.54568	DAB2IP
long-chain fatty acid binding (GO:0036041)	1/6	0.279442	0.66529	0	0	3.56535	4.54568	FABP3
sphingosine N-acyltransferase activity (GO:0050291)	1/6	0.279442	0.66529	0	0	3.56535	4.54568	CERS5
phosphorylase activity (GO:0004645)	1/6	0.279442	0.66529	0	0	3.56535	4.54568	PYGB
nerve growth factor binding (GO:0048406)	1/6	0.279442	0.66529	0	0	3.56535	4.54568	PCSK6
glucose:sodium symporter activity (GO:0005412)	1/6	0.279442	0.66529	0	0	3.56535	4.54568	SLC5A1
cAMP-dependent protein kinase activity (GO:0004691)	1/6	0.279442	0.66529	0	0	3.56535	4.54568	PRKACA
palmitoyl-CoA hydrolase activity (GO:0016290)	1/6	0.279442	0.66529	0	0	3.56535	4.54568	ACOT7
cation:amino acid symporter activity (GO:0005416)	1/6	0.279442	0.66529	0	0	3.56535	4.54568	SLC36A1
cytochrome-b5 reductase activity, acting on NAD(P)H (GO:0004128)	1/6	0.279442	0.66529	0	0	3.56535	4.54568	CYB5R3
JUN kinase binding (GO:0008432)	1/6	0.279442	0.66529	0	0	3.56535	4.54568	DUSP10
ADP-ribosylation factor binding (GO:0030306)	1/6	0.279442	0.66529	0	0	3.56535	4.54568	RAB11FIP4
chondroitin sulfotransferase activity (GO:0034481)	1/6	0.279442	0.66529	0	0	3.56535	4.54568	CHST11
[truncated: 436 more rows]

## Sheet: Table S2. 3DAlgi_GO CellComp
Term	Overlap	P-value	Adjusted P-value	Old P-value	Old Adjusted P-value	Odds Ratio	Combined Score	Genes
[truncated: 270 more rows]

[truncated: 38 more sheets: Table S2. 2D_GO_BiolProc, Table S2. 2D_GO_MolFunction, Table S2. 2D_GO_CellComp, Table S3. BioCarta_Down, Table S3. BioPlanet_Down, Table S3. Corum_Down, Table S3. Reactome_Down, Table S3. WikiPW_Down, Table S3. Elsevier_Down, Table S3. Panther_Down, Table S3. Kegg_Down, Table S3. Kegg_Up, Table S3. Panther_Up, Table S3. Elsevier_Up, Table S3. WikiPW_UP, Table S3. Reactome_Up, Table S3. Corum_Up, Table S3. BioPlanet_Up, Table S3. BioCarta_Up, Table S4. BiolProcess …]
